# Supplementary material for: The BET Inhibitor JQ1 Augments the Antitumor Efficacy of Gemcitabine in Preclinical Models of Pancreatic Cancer
Source: Cancers (Basel). 2021 Jul 11;13(14):3470. doi: 10.3390/cancers13143470 (PMC8303731; doi:10.3390/cancers13143470)
Supplement: Supplementary file 1 [file cancers-13-03470-s001.zip]

Archive with 4 entries (2 files):
- cancers-1278814-supplementary/
- cancers-1278814-supplementary/cancers-1278814 Supplementary/
- cancers-1278814-supplementary/cancers-1278814 Supplementary/cancers-1278814supplementary.v3.pdf
- cancers-1278814-supplementary/cancers-1278814 Supplementary/Excel S1. RNA-seq Data.xlsx
