# Supplementary material for: The BET Inhibitor JQ1 Augments the Antitumor Efficacy of Gemcitabine in Preclinical Models of Pancreatic Cancer
Source: Cancers (Basel). 2021 Jul 11;13(14):3470. doi: 10.3390/cancers13143470 (PMC8303731; doi:10.3390/cancers13143470)
Supplement: Supplementary file 1 [file cancers-13-03470-s001.zip › cancers-1278814-supplementary/cancers-1278814 Supplementary/Excel S1. RNA-seq Data.xlsx]

## Sheet: PA16_JQ_gemvsPA16_VC_fc2_filter
Column #	Probeset ID	Gene Symbol	PA16_JQ_gem_S8.sorted	PA16_VC_S5.sorted	p-value(Ex_dq)	p-value(PA16_JQ_gem vs. PA16_VC)	MeanRatio(PA16_JQ_gem vs. PA16_VC)	Fold-Change(PA16_JQ_gem vs. PA16_VC)	Fold-Change(PA16_JQ_gem vs. PA16_VC) (Description)	F(Ex_dq)	SS(Ex_dq)	SS(Error)	F(Error)
14547	PIF1	PIF1	0.156031	3.40346	0.344423	0.132444	0.0458449	-21.8127	PA16_JQ_gem down vs PA16_VC	4.73247	11.12	0.234971	1
4033	CWH43	CWH43	0.0506064	0.975192	0.0111635	0.00501042	0.0518938	-19.2701	PA16_JQ_gem down vs PA16_VC	4859.21	1.28658	2.64771e-05	1
7826	HSPA6	HSPA6	0.0750251	1.43234	0.475373	0.196846	0.0523792	-19.0915	PA16_JQ_gem down vs PA16_VC	2.30093	2.16296	0.0940037	1
6767	GMFG	GMFG	0.0401472	0.730662	0.772581	0.413734	0.0549464	-18.1996	PA16_JQ_gem down vs PA16_VC	0.604663	0.832714	0.137715	1
14246	PCSK9	PCSK9	0.0883714	1.58649	0.295626	0.490221	0.0557025	-17.9525	PA16_JQ_gem down vs PA16_VC	6.55861	69.2124	1.05529	1
7949	IFITM1	IFITM1	29.9429	532.885	0.0569616	0.022295	0.0561901	-17.7967	PA16_JQ_gem down vs PA16_VC	186.287	289200	155.244	1
392	ADRA1B	ADRA1B	0.0704269	1.23147	0.27646	0.154832	0.0571891	-17.4859	PA16_JQ_gem down vs PA16_VC	7.55332	3.13428	0.0414954	1
18391	SPON1	SPON1	0.401644	5.98121	0.0573597	0.0230882	0.067151	-14.8918	PA16_JQ_gem down vs PA16_VC	183.705	37.6437	0.0204914	1
19744	TMEM74B	TMEM74B	0.059374	0.851752	0.311516	0.138395	0.0697081	-14.3455	PA16_JQ_gem down vs PA16_VC	5.86919	0.89894	0.0153163	1
9030	LAPTM5	LAPTM5	0.129923	1.77024	0.424331	0.516942	0.0733926	-13.6253	PA16_JQ_gem down vs PA16_VC	2.98722	44.7042	1.49651	1
2846	CDA	CDA	0.524175	7.05883	0.0118167	0.00733382	0.0742581	-13.4666	PA16_JQ_gem down vs PA16_VC	4336.84	122.893	0.0028337	1
20954	VWA3A	VWA3A	0.0402257	0.535226	0.503217	0.333103	0.0751565	-13.3056	PA16_JQ_gem down vs PA16_VC	2.01083	0.819801	0.0407692	1
11138	LOC339192	LOC339192	0.0940416	1.24169	0.0563403	0.0244242	0.0757369	-13.2036	PA16_JQ_gem down vs PA16_VC	190.427	1.84765	0.000970271	1
6098	FKBP1A-SDCBP2	FKBP1A-SDCBP2	0.0881417	1.11334	0.0152497	0.0218566	0.0791689	-12.6312	PA16_JQ_gem down vs PA16_VC	2603.85	16.1415	0.00061991	1
19678	TMEM256-PLSCR3	TMEM256-PLSCR3	0.111318	1.33331	0.130551	0.0572492	0.0834898	-11.9775	PA16_JQ_gem down vs PA16_VC	35.1661	2.13479	0.00607061	1
5684	FAM209B	FAM209B	0.0382327	0.450236	0.338562	0.38724	0.0849171	-11.7762	PA16_JQ_gem down vs PA16_VC	4.91098	2.02115	0.0411557	1
7988	IGDCC4	IGDCC4	0.044877	0.506642	0.475106	0.270873	0.0885773	-11.2896	PA16_JQ_gem down vs PA16_VC	2.30396	0.504438	0.0218944	1
19299	TH	TH	0.0692592	0.771123	0.6735	0.328027	0.0898161	-11.1339	PA16_JQ_gem down vs PA16_VC	0.939412	0.742009	0.0789865	1
14664	PKIB	PKIB	1.27451	14.162	0.22614	0.0867964	0.0899949	-11.1117	PA16_JQ_gem down vs PA16_VC	11.4734	179.327	1.56299	1
8994	LAG3	LAG3	0.0531266	0.554534	0.153876	0.0574331	0.0958039	-10.438	PA16_JQ_gem down vs PA16_VC	25.2097	0.259326	0.00102867	1
2063	C20orf85	C20orf85	0.244649	2.54429	0.25838	0.133801	0.0961561	-10.3998	PA16_JQ_gem down vs PA16_VC	8.70158	10.4705	0.120329	1
10636	LOC101928303	LOC101928303	0.0490854	0.499216	0.159664	0.066121	0.0983251	-10.1703	PA16_JQ_gem down vs PA16_VC	23.389	0.257458	0.00110077	1
20406	TWIST2	TWIST2	0.224807	2.27133	0.000524466	0.000214599	0.0989763	-10.1034	PA16_JQ_gem down vs PA16_VC	2201740	5.23919	2.37956e-07	1
7494	HIST1H2AL	HIST1H2AL	0.0562916	0.542373	0.382819	0.298794	0.103788	-9.63506	PA16_JQ_gem down vs PA16_VC	3.75818	1.14189	0.0303841	1
16151	RGMA	RGMA	0.191097	1.81301	0.266224	0.118105	0.105403	-9.48739	PA16_JQ_gem down vs PA16_VC	8.1747	3.78723	0.0463287	1
7442	HHIP-AS1	HHIP-AS1	0.0701158	0.650549	0.888312	0.400211	0.107779	-9.27821	PA16_JQ_gem down vs PA16_VC	0.328631	0.292624	0.0890434	1
4000	CTSW	CTSW	0.0816575	0.743066	0.398297	0.267258	0.109893	-9.09978	PA16_JQ_gem down vs PA16_VC	3.44255	1.50012	0.0435758	1
16707	RSAD2	RSAD2	0.768399	6.85516	0.0117363	0.0100029	0.112091	-8.92136	PA16_JQ_gem down vs PA16_VC	4396.44	201.098	0.00457411	1
18487	SRPX2	SRPX2	0.374506	3.28506	0.115379	0.13993	0.114003	-8.77171	PA16_JQ_gem down vs PA16_VC	45.1262	95.402	0.211412	1
7941	IFI44L	IFI44L	3.36155	29.429	0.0240682	0.0113449	0.114226	-8.7546	PA16_JQ_gem down vs PA16_VC	1045.11	1127.88	0.10792	1
13477	NRROS	NRROS	0.0621787	0.543624	0.036843	0.0141046	0.114378	-8.74293	PA16_JQ_gem down vs PA16_VC	445.794	0.253688	5.6907e-05	1
11530	LTC4S	LTC4S	0.0396657	0.339717	0.562221	0.263086	0.116761	-8.5645	PA16_JQ_gem down vs PA16_VC	1.53095	0.132517	0.00865587	1
9680	LINC01484	LINC01484	0.0464158	0.397529	0.397038	0.260776	0.116761	-8.5645	PA16_JQ_gem down vs PA16_VC	3.46686	0.402857	0.0116202	1
12574	MT1M	MT1M	0.0601296	0.51498	0.592949	0.260776	0.116761	-8.5645	PA16_JQ_gem down vs PA16_VC	1.33497	0.260333	0.0195011	1
18192	SOCS2	SOCS2	0.0742227	0.621233	0.0223729	0.0262902	0.119476	-8.36985	PA16_JQ_gem down vs PA16_VC	1209.55	3.08962	0.000255436	1
4154	CYP4F35P	CYP4F35P	0.128789	1.07031	0.43483	0.19316	0.120329	-8.31057	PA16_JQ_gem down vs PA16_VC	2.82623	1.22788	0.0434458	1
4458	DHRS2	DHRS2	0.0512535	0.417012	0.183286	0.0771697	0.122906	-8.13628	PA16_JQ_gem down vs PA16_VC	17.6594	0.175282	0.00099257	1
19749	TMEM82	TMEM82	0.0418293	0.335857	0.244117	0.179347	0.124545	-8.02922	PA16_JQ_gem down vs PA16_VC	9.793	0.354571	0.00362065	1
9666	LINC01444	LINC01444	0.06935	0.556827	0.729521	0.342291	0.124545	-8.02922	PA16_JQ_gem down vs PA16_VC	0.734909	0.31045	0.0422433	1
13071	NEGR1	NEGR1	0.0466697	0.369725	8.49677e-08	8.30556e-08	0.126228	-7.92216	PA16_JQ_gem down vs PA16_VC	83886800000000	0.745064	8.88178e-16	1
19729	TMEM61	TMEM61	0.323964	2.56649	0.163331	0.0550649	0.126228	-7.92216	PA16_JQ_gem down vs PA16_VC	22.3339	4.22251	0.0189063	1
3967	CTHRC1	CTHRC1	1.03719	8.13019	0.103092	0.0768684	0.127572	-7.8387	PA16_JQ_gem down vs PA16_VC	56.617	209.676	0.370341	1
11052	LOC108783645	LOC108783645	0.148456	1.1629	0.280227	0.152472	0.12766	-7.8333	PA16_JQ_gem down vs PA16_VC	7.34161	2.25253	0.0306817	1
20079	TRIM22	TRIM22	0.445088	3.42708	0.0121237	0.0132555	0.129874	-7.69979	PA16_JQ_gem down vs PA16_VC	4119.93	79.4386	0.00192815	1
10991	LOC105376306	LOC105376306	0.0478427	0.358531	0.614673	0.398171	0.133441	-7.49394	PA16_JQ_gem down vs PA16_VC	1.21339	0.305413	0.0251703	1
2161	C5orf56	C5orf56	0.164329	1.23147	0.282963	0.119364	0.133441	-7.49394	PA16_JQ_gem down vs PA16_VC	7.19313	1.47429	0.0204958	1
12573	MT1L	MT1L	0.186317	1.39625	0.301399	0.139746	0.133441	-7.49394	PA16_JQ_gem down vs PA16_VC	6.29552	2.29377	0.0364349	1
21721	ZNF467	ZNF467	0.68707	5.13849	0.116373	0.0596396	0.13371	-7.47885	PA16_JQ_gem down vs PA16_VC	44.352	38.7916	0.0874629	1
6744	GLT8D2	GLT8D2	0.128716	0.952064	0.428447	0.332654	0.135197	-7.39662	PA16_JQ_gem down vs PA16_VC	2.92271	3.28595	0.112428	1
5504	F2R	F2R	0.335579	2.46451	0.22753	0.0810207	0.136164	-7.34407	PA16_JQ_gem down vs PA16_VC	11.3291	4.20367	0.0371052	1
21454	ZIC2	ZIC2	0.0970415	0.708334	0.405219	0.543393	0.137	-7.29929	PA16_JQ_gem down vs PA16_VC	3.31292	8.13686	0.24561	1
16667	RPSAP52	RPSAP52	0.115735	0.842531	0.486773	0.304171	0.137366	-7.27983	PA16_JQ_gem down vs PA16_VC	2.17618	1.54107	0.0708155	1
5752	FAM3D	FAM3D	0.137072	0.996101	0.0197434	0.149542	0.137608	-7.26702	PA16_JQ_gem down vs PA16_VC	1553.3	328.243	0.0211319	1
16400	RNF182	RNF182	0.0627109	0.455032	0.463799	0.215977	0.137816	-7.25604	PA16_JQ_gem down vs PA16_VC	2.43703	0.23357	0.00958421	1
7991	IGF2	IGF2	1.00471	7.28783	0.840867	0.863058	0.137861	-7.25366	PA16_JQ_gem down vs PA16_VC	0.432035	1786.43	413.491	1
3476	CMPK2	CMPK2	1.75955	12.5921	0.0102911	0.00636072	0.139735	-7.15641	PA16_JQ_gem down vs PA16_VC	5718.07	334.934	0.00585747	1
7942	IFI6	IFI6	111.83	787.31	0.0852926	0.0603705	0.142041	-7.04022	PA16_JQ_gem down vs PA16_VC	82.8819	1710610	2063.92	1
7944	IFIT1	IFIT1	3.6037	25.2815	0.0192717	0.0130272	0.142543	-7.01541	PA16_JQ_gem down vs PA16_VC	1630.29	1604.46	0.0984155	1
15316	PRODH	PRODH	0.159314	1.11743	0.0496527	0.0278959	0.142571	-7.01403	PA16_JQ_gem down vs PA16_VC	245.282	2.16446	0.000882436	1
18944	TALAM1	TALAM1	0.313917	2.19995	0.0220763	0.0212937	0.142693	-7.00805	PA16_JQ_gem down vs PA16_VC	1242.29	24.7375	0.00199129	1
7103	GS1-24F4.2	GS1-24F4.2	0.0478427	0.332921	0.870809	0.42771	0.143706	-6.95866	PA16_JQ_gem down vs PA16_VC	0.365664	0.0939724	0.0256991	1
15541	PTGDS	PTGDS	0.0651651	0.453462	6.02925e-08	3.45503e-08	0.143706	-6.95866	PA16_JQ_gem down vs PA16_VC	166600000000000	0.369926	2.22045e-16	1
3479	CMTM2	CMTM2	0.0996498	0.693429	0.466587	0.179688	0.143706	-6.95866	PA16_JQ_gem down vs PA16_VC	2.40333	0.356302	0.0148253	1
6076	FIBCD1	FIBCD1	0.788217	5.44655	0.504392	0.338409	0.144719	-6.90996	PA16_JQ_gem down vs PA16_VC	1.99962	75.02	3.75171	1
15087	PPM1K	PPM1K	0.15256	1.05301	0.217942	0.125834	0.144879	-6.90231	PA16_JQ_gem down vs PA16_VC	12.3812	2.01331	0.016261	1
2779	CD22	CD22	0.0401472	0.275073	0.113427	0.0475545	0.145951	-6.8516	PA16_JQ_gem down vs PA16_VC	46.705	0.0721829	0.000154551	1
16756	RTN4RL2	RTN4RL2	0.0953407	0.650684	0.834091	0.453514	0.146524	-6.82484	PA16_JQ_gem down vs PA16_VC	0.44771	0.514979	0.115025	1
10354	LOC100506076	LOC100506076	0.19868	1.3104	0.0951733	0.0742467	0.151618	-6.59553	PA16_JQ_gem down vs PA16_VC	66.4936	5.6401	0.00848217	1
9096	LDLRAD2	LDLRAD2	0.197575	1.30134	0.968139	0.856647	0.151824	-6.58658	PA16_JQ_gem down vs PA16_VC	0.160983	18.6895	11.6096	1
6052	FGFBP1	FGFBP1	0.603953	3.94199	0.0221919	0.0157216	0.15321	-6.52698	PA16_JQ_gem down vs PA16_VC	1229.37	41.7872	0.00339908	1
1298	ATP10A	ATP10A	0.136481	0.88749	0.281936	0.281745	0.153783	-6.50268	PA16_JQ_gem down vs PA16_VC	7.24838	4.59096	0.0633378	1
18889	SZT2-AS1	SZT2-AS1	0.185932	1.20803	0.875774	0.434371	0.153914	-6.49714	PA16_JQ_gem down vs PA16_VC	0.355049	1.22425	0.344812	1
13648	OAS2	OAS2	4.01852	25.8493	0.0148956	0.00837836	0.155459	-6.43255	PA16_JQ_gem down vs PA16_VC	2729.15	1126.53	0.0412778	1
7509	HIST1H2BO	HIST1H2BO	0.0566532	0.364061	0.372229	0.316222	0.155615	-6.42614	PA16_JQ_gem down vs PA16_VC	3.99712	0.554918	0.013883	1
20804	UVRAG-DT	UVRAG-DT	0.0387365	0.248819	0.149053	0.0914331	0.155681	-6.42338	PA16_JQ_gem down vs PA16_VC	26.892	0.124114	0.000461528	1
12192	MIR2117HG	MIR2117HG	0.0525985	0.33786	0.78561	0.460419	0.155681	-6.42338	PA16_JQ_gem down vs PA16_VC	0.568903	0.180388	0.0317081	1
10151	LMOD3	LMOD3	0.0571426	0.367049	0.0570879	0.0425185	0.155681	-6.42338	PA16_JQ_gem down vs PA16_VC	185.462	0.398448	0.000214841	1
10057	LINC02561	LINC02561	0.0718941	0.461803	0	0	0.155681	-6.42338	PA16_JQ_gem down vs PA16_VC	?	0.355025	0	1
18097	SNORA73B	SNORA73B	0.129059	0.828993	0.548613	0.346657	0.155681	-6.42338	PA16_JQ_gem down vs PA16_VC	1.62823	1.46276	0.0898373	1
9771	LINC01693	LINC01693	0.164944	1.0595	0.544982	0.258663	0.155681	-6.42338	PA16_JQ_gem down vs PA16_VC	1.65541	1.2261	0.0740662	1
4901	DYSF	DYSF	0.0945154	0.599324	0.898028	0.690773	0.157703	-6.34102	PA16_JQ_gem down vs PA16_VC	0.308476	1.4103	0.457182	1
13949	P2RY6	P2RY6	0.389928	2.46024	0.634165	0.259624	0.158492	-6.30948	PA16_JQ_gem down vs PA16_VC	1.11445	4.4581	0.400025	1
15104	PPP1R14A	PPP1R14A	2.55377	16.0757	0.0822936	0.0332894	0.158859	-6.29491	PA16_JQ_gem down vs PA16_VC	89.0601	223.036	0.250434	1
2677	CCL15-CCL14	CCL15-CCL14	0.104912	0.653835	0.0249364	0.052425	0.160457	-6.23221	PA16_JQ_gem down vs PA16_VC	973.575	9.99181	0.0010263	1
16017	RBP7	RBP7	0.456156	2.79983	0.253381	0.116387	0.162922	-6.13789	PA16_JQ_gem down vs PA16_VC	9.06321	8.50852	0.0938798	1
9125	LGALS1	LGALS1	20.8622	126.95	0.712407	0.460233	0.164334	-6.08518	PA16_JQ_gem down vs PA16_VC	0.792654	34720.6	4380.3	1
3851	CRYAB	CRYAB	0.0680713	0.412956	0.225535	0.311862	0.164839	-6.06652	PA16_JQ_gem down vs PA16_VC	11.5371	1.95088	0.0169097	1
21274	ZBP1	ZBP1	0.63034	3.80856	0.0766386	0.0370666	0.165506	-6.04207	PA16_JQ_gem down vs PA16_VC	102.744	17.6312	0.0171603	1
622	ALOX5AP	ALOX5AP	0.291652	1.76188	0.912241	0.437188	0.165535	-6.04103	PA16_JQ_gem down vs PA16_VC	0.279328	2.02924	0.72647	1
12687	MX2	MX2	3.90467	23.5602	0.0204751	0.0112867	0.165731	-6.03386	PA16_JQ_gem down vs PA16_VC	1444.24	877.088	0.0607302	1
11314	LOC729970	LOC729970	0.138955	0.833056	0.664383	0.547241	0.166801	-5.99515	PA16_JQ_gem down vs PA16_VC	0.977355	3.17142	0.32449	1
3113	CFAP126	CFAP126	0.844733	5.02813	0.285847	0.206221	0.168001	-5.95233	PA16_JQ_gem down vs PA16_VC	7.04118	69.4584	0.98646	1
7606	HMGCS2	HMGCS2	0.793926	4.6977	0.0025339	0.00594652	0.169003	-5.91705	PA16_JQ_gem down vs PA16_VC	94323.6	627.12	0.00066486	1
6437	GAL	GAL	0.743902	4.39748	0.261688	0.138047	0.169166	-5.91137	PA16_JQ_gem down vs PA16_VC	8.47357	27.4495	0.323943	1
18304	SPATA32	SPATA32	0.0412103	0.24265	0.970605	0.55861	0.169834	-5.8881	PA16_JQ_gem down vs PA16_VC	0.155077	0.0455673	0.0293836	1
2864	CDC37L1-DT	CDC37L1-DT	0.164841	0.970601	0.880734	0.685761	0.169834	-5.8881	PA16_JQ_gem down vs PA16_VC	0.344535	3.86372	1.12143	1
7415	HES2	HES2	0.0621057	0.365684	0.753905	0.521635	0.169834	-5.88809	PA16_JQ_gem down vs PA16_VC	0.658727	0.347775	0.0527951	1
10937	LOC105371855	LOC105371855	0.0425428	0.24926	0.921712	0.639178	0.170677	-5.85904	PA16_JQ_gem down vs PA16_VC	0.260006	0.137152	0.0527495	1
20127	TRIM7	TRIM7	0.383435	2.21079	0.271273	0.149634	0.173438	-5.76574	PA16_JQ_gem down vs PA16_VC	7.85938	7.52504	0.0957459	1
9000	LAMA4	LAMA4	0.451032	2.59021	0.335069	0.220628	0.17413	-5.74285	PA16_JQ_gem down vs PA16_VC	5.02185	14.9855	0.298406	1
11972	MEDAG	MEDAG	0.099629	0.568848	0.0298501	0.0198716	0.175142	-5.70967	PA16_JQ_gem down vs PA16_VC	679.319	0.729092	0.000107327	1
17920	SMCO2	SMCO2	0.124797	0.712551	0.153574	0.0521564	0.175142	-5.70967	PA16_JQ_gem down vs PA16_VC	25.3105	0.294756	0.00116456	1
18239	SOX7	SOX7	0.29863	1.7022	0.601718	0.295012	0.175438	-5.70002	PA16_JQ_gem down vs PA16_VC	1.28434	3.15886	0.245951	1
324	ADCY4	ADCY4	0.27026	1.53802	0.0668017	0.0341065	0.17572	-5.69088	PA16_JQ_gem down vs PA16_VC	135.347	3.12779	0.00231094	1
12686	MX1	MX1	11.7898	66.7594	0.0319197	0.0190802	0.176602	-5.66247	PA16_JQ_gem down vs PA16_VC	594.041	8066.75	1.35794	1
4784	DRC1	DRC1	0.148456	0.840068	0.433943	0.396018	0.176719	-5.65869	PA16_JQ_gem down vs PA16_VC	2.83938	3.49133	0.122961	1
2838	CD8B	CD8B	1.07825	6.08567	0.468269	0.206736	0.177178	-5.64405	PA16_JQ_gem down vs PA16_VC	2.38328	33.8652	1.42095	1
8294	ISG15	ISG15	33.9449	189.539	0.209834	0.107073	0.179092	-5.58372	PA16_JQ_gem down vs PA16_VC	13.3858	46713.7	348.979	1
20648	UNC5A	UNC5A	0.042524	0.235211	0	0	0.180791	-5.53124	PA16_JQ_gem down vs PA16_VC	?	0.0921012	0	1
18670	STMN3	STMN3	1.90777	10.5333	0.0265874	0.0118526	0.181118	-5.52125	PA16_JQ_gem down vs PA16_VC	856.377	110.452	0.0128975	1
19691	TMEM270	TMEM270	0.247841	1.35981	0.0257098	0.0115919	0.182261	-5.48663	PA16_JQ_gem down vs PA16_VC	915.859	1.87772	0.000205023	1
21456	ZIC5	ZIC5	0.0474992	0.259904	0.623	0.644762	0.182756	-5.47177	PA16_JQ_gem down vs PA16_VC	1.17002	0.677457	0.0579011	1
19740	TMEM71	TMEM71	0.816728	4.46453	0.0765108	0.0330361	0.182937	-5.46636	PA16_JQ_gem down vs PA16_VC	103.089	18.5031	0.0179486	1
4787	DRD1	DRD1	0.13017	0.710711	0.611305	0.446939	0.183155	-5.45987	PA16_JQ_gem down vs PA16_VC	1.23141	1.48448	0.120551	1
19831	TNFRSF18	TNFRSF18	0.242523	1.32178	0.0900781	0.0784391	0.183482	-5.45014	PA16_JQ_gem down vs PA16_VC	74.2714	6.63377	0.00893179	1
7411	HERC6	HERC6	1.17012	6.32905	0.0065622	0.00632403	0.184881	-5.40887	PA16_JQ_gem down vs PA16_VC	14063.4	184.687	0.00131324	1
16552	RPL23AP32	RPL23AP32	0.0426726	0.228419	0.746385	0.473393	0.186818	-5.35281	PA16_JQ_gem down vs PA16_VC	0.68151	0.0994475	0.0145922	1
7235	H2AFB2	H2AFB2	0.0445404	0.238417	4.23161e-05	3.97851e-05	0.186818	-5.35281	PA16_JQ_gem down vs PA16_VC	338212000	0.248249	7.34006e-11	1
1211	ASGR1	ASGR1	0.0527733	0.282486	0.354445	0.142552	0.186818	-5.35281	PA16_JQ_gem down vs PA16_VC	4.44747	0.0608595	0.00136841	1
6497	GAS6-AS1	GAS6-AS1	0.0591219	0.316468	0.0212242	0.104213	0.186818	-5.35281	PA16_JQ_gem down vs PA16_VC	1344.07	12.1427	0.00090343	1
16143	RFX8	RFX8	0.0765096	0.409542	0.114454	0.0519832	0.186818	-5.35281	PA16_JQ_gem down vs PA16_VC	45.8646	0.170341	0.000371399	1
3428	CLMP	CLMP	0.0805798	0.431329	0.770764	0.740867	0.186818	-5.35281	PA16_JQ_gem down vs PA16_VC	0.609773	2.01804	0.330949	1
2853	CDC20	CDC20	4.01439	21.4375	0.630869	0.282508	0.18726	-5.34017	PA16_JQ_gem down vs PA16_VC	1.13056	387.802	34.3016	1
2647	CCDC80	CCDC80	0.308815	1.64702	0.0995894	0.143475	0.187499	-5.33336	PA16_JQ_gem down vs PA16_VC	60.6954	28.5659	0.0470643	1
12854	NALCN	NALCN	0.0861915	0.457355	0.581286	0.320303	0.188456	-5.30626	PA16_JQ_gem down vs PA16_VC	1.40578	0.293314	0.0208649	1
16557	RPL23AP87	RPL23AP87	0.0617457	0.323147	0.192493	0.0806727	0.191076	-5.23351	PA16_JQ_gem down vs PA16_VC	15.9761	0.0885962	0.000554556	1
12096	MGAT5B	MGAT5B	0.172494	0.897859	0.833045	0.4564	0.192117	-5.20515	PA16_JQ_gem down vs PA16_VC	0.450152	0.899695	0.199864	1
7947	IFIT3	IFIT3	4.25884	21.9693	0.0494163	0.0359298	0.193855	-5.1585	PA16_JQ_gem down vs PA16_VC	247.639	1239.71	0.500611	1
2232	C9orf24	C9orf24	0.218818	1.1287	0.0452831	0.0336273	0.193867	-5.15817	PA16_JQ_gem down vs PA16_VC	294.977	3.41318	0.0011571	1
3591	COL22A1	COL22A1	0.936127	4.82829	0.143123	0.0811226	0.193884	-5.15773	PA16_JQ_gem down vs PA16_VC	29.1976	36.303	0.124336	1
7952	IFITM3	IFITM3	168.064	865.015	0.298041	0.126722	0.19429	-5.14695	PA16_JQ_gem down vs PA16_VC	6.44669	637137	9883.16	1
8934	KRT81	KRT81	0.193926	0.995999	0.783549	0.44932	0.194705	-5.13598	PA16_JQ_gem down vs PA16_VC	0.574459	1.34207	0.233624	1
911	APOBEC3G	APOBEC3G	1.38128	7.08812	0.0660765	0.0289125	0.194873	-5.13154	PA16_JQ_gem down vs PA16_VC	138.343	46.5293	0.0336333	1
11843	MB	MB	0.574762	2.94199	0.680541	0.511406	0.195365	-5.11863	PA16_JQ_gem down vs PA16_VC	0.911095	27.4249	3.0101	1
20732	USP18	USP18	3.28925	16.8134	0.00602506	0.00327027	0.195633	-5.11162	PA16_JQ_gem down vs PA16_VC	16682.8	402.601	0.00241327	1
6181	FN1	FN1	6.41347	32.6704	0.829215	0.745459	0.196308	-5.09403	PA16_JQ_gem down vs PA16_VC	0.45916	8862.85	1930.23	1
5510	F7	F7	0.0992759	0.504835	0.13551	0.0619783	0.19665	-5.08517	PA16_JQ_gem down vs PA16_VC	32.6132	0.255824	0.00078442	1
8049	IL12RB1	IL12RB1	0.139016	0.704965	0.186877	0.150068	0.197196	-5.07109	PA16_JQ_gem down vs PA16_VC	16.9733	1.56821	0.00923925	1
20669	UPK2	UPK2	0.736491	3.73002	0.0587348	0.0695126	0.19745	-5.06459	PA16_JQ_gem down vs PA16_VC	175.187	94.3339	0.0538475	1
7656	HOGA1	HOGA1	0.106596	0.536351	0.110909	0.0527732	0.198742	-5.03165	PA16_JQ_gem down vs PA16_VC	48.8672	0.311523	0.000637488	1
405	AEBP1	AEBP1	0.0841756	0.422848	0.491477	0.2408	0.199068	-5.02341	PA16_JQ_gem down vs PA16_VC	2.12721	0.192644	0.0090562	1
7940	IFI44	IFI44	11.9049	59.6615	0.0754144	0.041442	0.199541	-5.01149	PA16_JQ_gem down vs PA16_VC	106.119	5142.57	4.84603	1
9148	LHB	LHB	1.41644	7.09452	0.321491	0.118984	0.199652	-5.0087	PA16_JQ_gem down vs PA16_VC	5.48759	31.6353	0.576488	1
21027	WDR38	WDR38	0.171551	0.857064	0.557738	0.345625	0.200162	-4.99596	PA16_JQ_gem down vs PA16_VC	1.56223	1.3364	0.0855443	1
7193	GUCA1B	GUCA1B	0.128206	0.636352	0.683999	0.290168	0.20147	-4.96352	PA16_JQ_gem down vs PA16_VC	0.897489	0.27846	0.0310266	1
13987	PAEP	PAEP	0.251373	1.24464	0.173769	0.0876362	0.201965	-4.95135	PA16_JQ_gem down vs PA16_VC	19.6884	1.86392	0.00946712	1
17187	SERPINB2	SERPINB2	0.500803	2.4584	0.111191	0.240657	0.203711	-4.90893	PA16_JQ_gem down vs PA16_VC	48.6174	146.913	0.302182	1
7596	HMGA2	HMGA2	2.30631	11.2604	0.101829	0.0349487	0.204817	-4.88242	PA16_JQ_gem down vs PA16_VC	58.0395	70.2598	0.121055	1
17981	SMOC1	SMOC1	6.48189	31.3954	0.00931821	0.00495866	0.20646	-4.84356	PA16_JQ_gem down vs PA16_VC	6974.5	1313.23	0.018829	1
4488	DIAPH2-AS1	DIAPH2-AS1	0.0541597	0.260916	0.69333	0.809902	0.207575	-4.81753	PA16_JQ_gem down vs PA16_VC	0.861727	1.944	0.225594	1
7483	HIST1H1E	HIST1H1E	0.0674065	0.324733	0.0433317	0.352635	0.207575	-4.81753	PA16_JQ_gem down vs PA16_VC	322.177	40.806	0.0126657	1
3946	CTB-178M22.2	CTB-178M22.2	0.102151	0.492114	0.290524	0.123763	0.207575	-4.81753	PA16_JQ_gem down vs PA16_VC	6.8043	0.20057	0.00294769	1
19867	TNNC2	TNNC2	0.155401	0.74865	0.6587	0.49154	0.207575	-4.81753	PA16_JQ_gem down vs PA16_VC	1.00177	1.67156	0.166862	1
14795	PLK1	PLK1	4.41532	21.1838	0.462352	0.183748	0.208428	-4.79781	PA16_JQ_gem down vs PA16_VC	2.45476	304.267	12.395	1
6266	FOXS1	FOXS1	2.06758	9.88543	0.284219	0.121349	0.209155	-4.78115	PA16_JQ_gem down vs PA16_VC	7.12639	81.0848	1.13781	1
7770	HS6ST2	HS6ST2	0.0753101	0.359708	0.642852	0.428839	0.209365	-4.77636	PA16_JQ_gem down vs PA16_VC	1.07314	0.276479	0.0257636	1
1542	BBOX1	BBOX1	0.182366	0.871043	0.274429	0.152344	0.209365	-4.77636	PA16_JQ_gem down vs PA16_VC	7.67113	1.08282	0.0141156	1
14762	PLEKHF1	PLEKHF1	0.395562	1.88935	0.471058	0.229208	0.209365	-4.77636	PA16_JQ_gem down vs PA16_VC	2.35051	3.71635	0.158109	1
8700	KIF20A	KIF20A	1.25006	5.93244	0.502168	0.258095	0.210716	-4.74573	PA16_JQ_gem down vs PA16_VC	2.0209	40.8082	2.01931	1
3166	CGB3	CGB3	1.6951	8.00613	0.059327	0.167576	0.211725	-4.7231	PA16_JQ_gem down vs PA16_VC	171.7	2483.09	1.44619	1
19933	TOX2	TOX2	0.0936864	0.441307	0.626065	0.4229	0.212293	-4.71048	PA16_JQ_gem down vs PA16_VC	1.15448	0.427656	0.0370431	1
306	ADAMTSL4	ADAMTSL4	0.747881	3.51645	0.190446	0.105622	0.212681	-4.70189	PA16_JQ_gem down vs PA16_VC	16.3292	17.5477	0.107462	1
18023	SNCG	SNCG	3.49336	16.4169	0.46251	0.317481	0.21279	-4.69948	PA16_JQ_gem down vs PA16_VC	2.45282	607.543	24.7692	1
12155	MILR1	MILR1	1.55307	7.25701	0.381899	0.209581	0.21401	-4.67269	PA16_JQ_gem down vs PA16_VC	3.77816	71.7369	1.89873	1
18813	SVOPL	SVOPL	0.203628	0.94984	0.070335	0.0521957	0.214381	-4.6646	PA16_JQ_gem down vs PA16_VC	122.055	2.2946	0.00187998	1
13296	NOG	NOG	1.5382	7.14086	0.307566	0.146272	0.215408	-4.64235	PA16_JQ_gem down vs PA16_VC	6.03066	51.7796	0.858605	1
21110	WNK4	WNK4	0.614249	2.83374	0.547312	0.225097	0.216762	-4.61335	PA16_JQ_gem down vs PA16_VC	1.6379	5.49588	0.335544	1
6154	FLRT2	FLRT2	0.0618972	0.282346	0.519308	0.497574	0.219225	-4.56153	PA16_JQ_gem down vs PA16_VC	1.86384	0.446039	0.0239312	1
10288	LOC100287387	LOC100287387	0.125911	0.572881	0.076022	0.0427918	0.219785	-4.54989	PA16_JQ_gem down vs PA16_VC	104.424	0.472713	0.000452687	1
3576	COL12A1	COL12A1	1.92847	8.7376	0.481574	0.206918	0.220709	-4.53085	PA16_JQ_gem down vs PA16_VC	2.23199	58.7554	2.63242	1
14992	POPDC2	POPDC2	0.194427	0.880619	0.525539	0.252502	0.220784	-4.5293	PA16_JQ_gem down vs PA16_VC	1.81048	0.747691	0.041298	1
20886	VNN2	VNN2	2.04054	9.19996	0.100238	0.0657884	0.221798	-4.5086	PA16_JQ_gem down vs PA16_VC	59.9077	165.138	0.275654	1
17262	SFTPA2	SFTPA2	0.441849	1.97287	0.00158614	0.00153771	0.223963	-4.46503	PA16_JQ_gem down vs PA16_VC	240723	16.4604	6.83789e-06	1
6715	GLIPR1	GLIPR1	0.56546	2.51443	0.156328	0.134417	0.224886	-4.44669	PA16_JQ_gem down vs PA16_VC	24.4136	21.3009	0.0872504	1
921	APOE	APOE	1.03291	4.55899	0.428995	0.313329	0.226566	-4.41373	PA16_JQ_gem down vs PA16_VC	2.91425	52.0848	1.78724	1
17629	SLC28A3	SLC28A3	0.170407	0.747379	0.544069	0.716223	0.228006	-4.38585	PA16_JQ_gem down vs PA16_VC	1.66233	12.1185	0.729007	1
11766	MAPK12	MAPK12	0.444423	1.94773	0.409006	0.258978	0.228174	-4.38261	PA16_JQ_gem down vs PA16_VC	3.24475	6.80564	0.209743	1
19282	TGFBI	TGFBI	34.6064	151.636	0.037758	0.0149206	0.228219	-4.38175	PA16_JQ_gem down vs PA16_VC	424.432	15971.5	3.76302	1
2736	CCR1	CCR1	0.118641	0.518637	0.0637919	0.0787893	0.228756	-4.37146	PA16_JQ_gem down vs PA16_VC	148.456	1.83782	0.00123795	1
21264	ZBED2	ZBED2	0.348277	1.51712	0.334595	0.428902	0.229564	-4.35608	PA16_JQ_gem down vs PA16_VC	5.03716	21.9295	0.435354	1
68	ABCC2	ABCC2	0.08658	0.375636	0.31102	0.274372	0.230489	-4.3386	PA16_JQ_gem down vs PA16_VC	5.88915	0.520169	0.00883267	1
11552	LY6D	LY6D	39.5536	170.509	0.0985478	0.0653658	0.231974	-4.31082	PA16_JQ_gem down vs PA16_VC	61.9931	56436.2	91.0364	1
19810	TNC	TNC	1.67683	7.1905	0.361674	0.348156	0.233201	-4.28814	PA16_JQ_gem down vs PA16_VC	4.25639	239.815	5.63424	1
8403	JARID2-AS1	JARID2-AS1	0.0511741	0.219141	0.251115	0.137283	0.233522	-4.28225	PA16_JQ_gem down vs PA16_VC	9.23424	0.062503	0.000676862	1
5648	FAM183A	FAM183A	0.0511741	0.219141	0.930076	0.68974	0.233522	-4.28225	PA16_JQ_gem down vs PA16_VC	0.24291	0.121988	0.0502192	1
16127	RFPL3S	RFPL3S	0.0582754	0.24955	0.297112	0.120047	0.233522	-4.28225	PA16_JQ_gem down vs PA16_VC	6.48943	0.0432328	0.000666204	1
9938	LINC02178	LINC02178	0.0622518	0.266578	4.82397e-08	2.32138e-08	0.233522	-4.28225	PA16_JQ_gem down vs PA16_VC	260251000000000	0.072234	2.77556e-17	1
9427	LINC00866	LINC00866	0.0632943	0.271042	3.47195e-08	1.61443e-08	0.233522	-4.28225	PA16_JQ_gem down vs PA16_VC	502406000000000	0.0697228	1.38778e-17	1
18892	TAAR3P	TAAR3P	0.0736281	0.315294	0.174784	0.118008	0.233522	-4.28225	PA16_JQ_gem down vs PA16_VC	19.4561	0.199777	0.00102681	1
3815	CRIP3	CRIP3	0.0800919	0.342974	0.676722	0.326224	0.233522	-4.28225	PA16_JQ_gem down vs PA16_VC	0.926353	0.101297	0.0109351	1
11016	LOC105378269	LOC105378269	0.0843925	0.36139	9.3932e-08	4.84328e-08	0.233522	-4.28225	PA16_JQ_gem down vs PA16_VC	68639500000000	0.15241	2.22045e-16	1
5961	FCER1G	FCER1G	0.0895331	0.383403	0.346914	0.204958	0.233522	-4.28225	PA16_JQ_gem down vs PA16_VC	4.65933	0.223836	0.00480404	1
9774	LINC01703	LINC01703	0.119987	0.513812	0.216113	0.0889501	0.233522	-4.28225	PA16_JQ_gem down vs PA16_VC	12.5981	0.193238	0.00153387	1
5794	FAM81B	FAM81B	0.795573	3.40684	0.301751	0.142292	0.233522	-4.28225	PA16_JQ_gem down vs PA16_VC	6.27997	11.0628	0.176161	1
7071	GRIN3B	GRIN3B	0.112908	0.483432	0.531292	0.348778	0.233555	-4.28164	PA16_JQ_gem down vs PA16_VC	1.76284	0.450514	0.0255562	1
9046	LAT2	LAT2	2.39092	10.2126	0.353199	0.176029	0.234115	-4.27141	PA16_JQ_gem down vs PA16_VC	4.48159	110.395	2.46331	1
12294	MMP23B	MMP23B	0.63897	2.71798	0.310013	0.14761	0.23509	-4.25368	PA16_JQ_gem down vs PA16_VC	5.92989	7.14436	0.12048	1
4095	CYGB	CYGB	0.219865	0.927793	0.242152	0.0931998	0.236976	-4.21984	PA16_JQ_gem down vs PA16_VC	9.95864	0.542569	0.00544822	1
19364	TIAF1	TIAF1	3.61631	15.2481	0.626836	0.272334	0.237165	-4.21647	PA16_JQ_gem down vs PA16_VC	1.15061	161.809	14.0629	1
13282	NNMT	NNMT	5.16398	21.6647	0.0283327	0.0139183	0.238359	-4.19535	PA16_JQ_gem down vs PA16_VC	754.072	490.843	0.0650923	1
14883	PNMA8B	PNMA8B	0.0616322	0.257926	0.762282	0.407946	0.238953	-4.18493	PA16_JQ_gem down vs PA16_VC	0.634049	0.0679419	0.0107156	1
2299	CACNG6	CACNG6	0.306506	1.2827	0.519403	0.461547	0.238953	-4.18493	PA16_JQ_gem down vs PA16_VC	1.86302	6.96754	0.373992	1
8022	IGSF22	IGSF22	0.0979408	0.408843	0.721086	0.411022	0.239556	-4.17438	PA16_JQ_gem down vs PA16_VC	0.762898	0.209247	0.0274279	1
5029	EGFL7	EGFL7	0.514929	2.1389	0.0516709	0.0374926	0.240744	-4.15379	PA16_JQ_gem down vs PA16_VC	226.468	10.3818	0.00458421	1
882	APCDD1L-DT	APCDD1L-DT	0.100981	0.418913	0.959487	0.66049	0.241055	-4.14843	PA16_JQ_gem down vs PA16_VC	0.180793	0.262172	0.145012	1
8981	L1CAM	L1CAM	3.40178	14.1078	0.696623	0.339265	0.241128	-4.14717	PA16_JQ_gem down vs PA16_VC	0.849425	169.363	19.9386	1
12527	MS4A8	MS4A8	1.3688	5.67316	0.0137764	0.0146474	0.241277	-4.14461	PA16_JQ_gem down vs PA16_VC	3190.64	156.524	0.00490571	1
20933	VSIG10L	VSIG10L	0.381142	1.57826	0.152871	0.0674238	0.241496	-4.14086	PA16_JQ_gem down vs PA16_VC	25.5472	2.06874	0.00809772	1
9595	LINC01252	LINC01252	0.0936915	0.385779	0.0888646	0.112272	0.242863	-4.11755	PA16_JQ_gem down vs PA16_VC	76.3238	1.03398	0.00135472	1
19447	TLX1	TLX1	0.161475	0.664881	0.0236118	0.0289841	0.242863	-4.11755	PA16_JQ_gem down vs PA16_VC	1085.91	2.85603	0.000263007	1
8541	KCNK17	KCNK17	0.801262	3.29923	0.187401	0.0970339	0.242863	-4.11754	PA16_JQ_gem down vs PA16_VC	16.8764	12.4244	0.0736196	1
5316	EPSTI1	EPSTI1	12.7226	52.1485	0.167649	0.0714657	0.243968	-4.0989	PA16_JQ_gem down vs PA16_VC	21.1796	2091.93	9.87708	1
6070	FHIT	FHIT	0.107383	0.440022	0.829621	0.434877	0.244041	-4.09767	PA16_JQ_gem down vs PA16_VC	0.4582	0.167885	0.0366402	1
13704	OLFML2A	OLFML2A	1.06189	4.34174	0.487937	0.250929	0.244576	-4.08871	PA16_JQ_gem down vs PA16_VC	2.16393	20.135	0.930485	1
268	ADAM20P1	ADAM20P1	0.0726698	0.295904	0.319323	0.19655	0.245586	-4.07189	PA16_JQ_gem down vs PA16_VC	5.5675	0.141112	0.00253457	1
1788	BRSK2	BRSK2	0.358804	1.46067	0.310161	0.178615	0.245643	-4.07095	PA16_JQ_gem down vs PA16_VC	5.9239	2.98629	0.0504109	1
2316	CALB2	CALB2	1.90908	7.77026	0.299772	0.199764	0.245691	-4.07015	PA16_JQ_gem down vs PA16_VC	6.36813	115.188	1.80882	1
4570	DLX5	DLX5	0.09329	0.379516	0.993912	0.850203	0.245813	-4.06814	PA16_JQ_gem down vs PA16_VC	0.0833675	0.594156	0.712695	1
3723	CPAMD8	CPAMD8	0.106593	0.432847	0.935936	0.838518	0.24626	-4.06076	PA16_JQ_gem down vs PA16_VC	0.230864	1.82825	0.791919	1
16872	SAPCD2	SAPCD2	1.31837	5.3426	0.18147	0.0807312	0.246765	-4.05244	PA16_JQ_gem down vs PA16_VC	18.0221	23.7213	0.131623	1
5532	FADS2	FADS2	3.95619	15.9269	0.139138	0.178131	0.248396	-4.02582	PA16_JQ_gem down vs PA16_VC	30.9154	1828.93	5.91592	1
6797	GNB3	GNB3	0.0611723	0.245583	0.0390319	0.016388	0.24909	-4.01461	PA16_JQ_gem down vs PA16_VC	397.156	0.04477	1.12726e-05	1
18229	SOX17	SOX17	0.0900665	0.361582	0.486932	0.294837	0.24909	-4.01461	PA16_JQ_gem down vs PA16_VC	2.1745	0.199862	0.00919119	1
10689	LOC101928796	LOC101928796	0.0991829	0.398181	0.802914	0.489497	0.24909	-4.01461	PA16_JQ_gem down vs PA16_VC	0.523645	0.219118	0.0418447	1
1109	ARMC3	ARMC3	0.15356	0.616482	0.453954	0.527314	0.24909	-4.01461	PA16_JQ_gem down vs PA16_VC	2.56102	3.25856	0.127237	1
2533	CCDC114	CCDC114	0.404911	1.62325	0.575922	0.371025	0.249444	-4.00891	PA16_JQ_gem down vs PA16_VC	1.43977	4.64317	0.322494	1
11769	MAPK15	MAPK15	0.784743	3.14293	0.689475	0.464751	0.249685	-4.00505	PA16_JQ_gem down vs PA16_VC	0.876334	19.5171	2.22713	1
12941	NCCRP1	NCCRP1	0.201143	0.803922	0.0366977	0.052183	0.250202	-3.99677	PA16_JQ_gem down vs PA16_VC	449.333	5.50935	0.00122612	1
15620	PTPRZ1	PTPRZ1	0.119979	0.479066	0.162121	0.117208	0.250444	-3.99291	PA16_JQ_gem down vs PA16_VC	22.6742	0.50693	0.00223571	1
3667	COPZ2	COPZ2	0.630612	2.51632	0.564195	0.330073	0.250609	-3.99028	PA16_JQ_gem down vs PA16_VC	1.51741	8.78203	0.57875	1
12357	MOXD1	MOXD1	0.468727	1.85852	0.680223	0.456597	0.252204	-3.96505	PA16_JQ_gem down vs PA16_VC	0.912355	6.70243	0.73463	1
10446	LOC100996583	LOC100996583	0.18952	0.750705	0.283942	0.231306	0.252456	-3.96108	PA16_JQ_gem down vs PA16_VC	7.14101	1.62555	0.0227636	1
14029	PANX2	PANX2	0.588313	2.32762	0.319609	0.195314	0.252753	-3.95643	PA16_JQ_gem down vs PA16_VC	5.55685	8.43572	0.151808	1
8350	ITGBL1	ITGBL1	0.825945	3.26447	0.351777	0.215942	0.253011	-3.9524	PA16_JQ_gem down vs PA16_VC	4.52097	16.7342	0.370147	1
5583	FAM131C	FAM131C	0.544383	2.14802	0.361041	0.174483	0.253435	-3.94579	PA16_JQ_gem down vs PA16_VC	4.27268	4.34277	0.101641	1
3501	CNIH3	CNIH3	0.334034	1.31663	0.920086	0.533796	0.253703	-3.94161	PA16_JQ_gem down vs PA16_VC	0.263323	1.57257	0.5972	1
8739	KISS1	KISS1	0.111164	0.436363	0.0330412	0.0520379	0.254751	-3.9254	PA16_JQ_gem down vs PA16_VC	554.373	1.96737	0.000354883	1
2440	CASP14	CASP14	0.51332	1.99997	4.12736e-08	3.60966e-08	0.256664	-3.89615	PA16_JQ_gem down vs PA16_VC	355514000000000	12.6304	3.55271e-15	1
1091	ARL4C	ARL4C	8.22793	32.0352	0.000296576	0.000122204	0.25684	-3.89347	PA16_JQ_gem down vs PA16_VC	6885390	719.006	1.04425e-05	1
15828	RAET1E	RAET1E	0.227899	0.887202	0.217807	0.142391	0.256874	-3.89296	PA16_JQ_gem down vs PA16_VC	12.3971	1.39418	0.011246	1
9015	LAMP5	LAMP5	1.04947	4.06411	0.403408	0.165147	0.258229	-3.87253	PA16_JQ_gem down vs PA16_VC	3.34619	10.7095	0.320051	1
74	ABCC6P1	ABCC6P1	0.147205	0.570018	0.787201	0.502238	0.258247	-3.87227	PA16_JQ_gem down vs PA16_VC	0.56464	0.511853	0.0906512	1
3707	COX6B2	COX6B2	1.70229	6.59131	0.622623	0.351626	0.258262	-3.87204	PA16_JQ_gem down vs PA16_VC	1.17195	53.2029	4.5397	1
18287	SPATA17	SPATA17	0.267478	1.03336	0.786447	0.643025	0.258844	-3.86334	PA16_JQ_gem down vs PA16_VC	0.566658	4.21432	0.743715	1
15590	PTPN22	PTPN22	0.202736	0.782899	0.28884	0.141348	0.258955	-3.86167	PA16_JQ_gem down vs PA16_VC	6.88827	0.590797	0.00857686	1
16796	RYR1	RYR1	0.39365	1.51824	0.764757	0.490847	0.25928	-3.85683	PA16_JQ_gem down vs PA16_VC	0.626894	3.7426	0.597008	1
17492	SLC15A3	SLC15A3	2.07555	8.00461	0.00791409	0.00537481	0.259295	-3.85662	PA16_JQ_gem down vs PA16_VC	9669.02	121.146	0.00125293	1
7434	HGFAC	HGFAC	0.0619893	0.238908	0.937035	0.540453	0.259469	-3.85403	PA16_JQ_gem down vs PA16_VC	0.228594	0.0461604	0.0201932	1
21156	XAF1	XAF1	10.4143	40.0141	0.00180176	0.000994833	0.260266	-3.84223	PA16_JQ_gem down vs PA16_VC	186555	1995.7	0.00106977	1
12576	MT2A	MT2A	15.3357	58.7784	0.011674	0.00695058	0.260907	-3.83278	PA16_JQ_gem down vs PA16_VC	4443.48	4998.53	0.112491	1
19179	TEKT2	TEKT2	0.24546	0.938499	0.757012	0.597113	0.261545	-3.82344	PA16_JQ_gem down vs PA16_VC	0.649489	2.89911	0.446368	1
1286	ATG9B	ATG9B	0.394116	1.48554	0.160388	0.0762956	0.265302	-3.76929	PA16_JQ_gem down vs PA16_VC	23.175	2.00163	0.00863705	1
5433	EVA1A	EVA1A	2.32852	8.77203	0.15285	0.0873127	0.265448	-3.76721	PA16_JQ_gem down vs PA16_VC	25.5543	101.052	0.395439	1
15514	PSRC1	PSRC1	0.759063	2.84419	0.474134	0.241862	0.266882	-3.74698	PA16_JQ_gem down vs PA16_VC	2.31503	8.0246	0.346631	1
9455	LINC00930	LINC00930	0.0600614	0.225048	0.232087	0.125222	0.266882	-3.74697	PA16_JQ_gem down vs PA16_VC	10.8741	0.0587711	0.000540468	1
5900	FBXL16	FBXL16	0.0746741	0.279802	0.791474	0.387585	0.266882	-3.74697	PA16_JQ_gem down vs PA16_VC	0.553292	0.0565767	0.0102255	1
9995	LINC02332	LINC02332	0.137083	0.513646	0.982872	0.850467	0.266882	-3.74697	PA16_JQ_gem down vs PA16_VC	0.122756	1.51983	1.23809	1
10624	LOC101928177	LOC101928177	0.137439	0.51498	0.266732	0.125222	0.266882	-3.74697	PA16_JQ_gem down vs PA16_VC	8.14216	0.230431	0.00283009	1
12570	MT1F	MT1F	1.20508	4.51541	0.0472006	0.022885	0.266882	-3.74697	PA16_JQ_gem down vs PA16_VC	271.468	19.2374	0.00708643	1
2090	C2orf27B	C2orf27B	0.0715904	0.266819	0.394501	0.312709	0.268311	-3.72702	PA16_JQ_gem down vs PA16_VC	3.51654	0.191767	0.00545328	1
19842	TNFSF11	TNFSF11	0.989593	3.68719	0.0946949	0.122705	0.268386	-3.72597	PA16_JQ_gem down vs PA16_VC	67.1709	93.0945	0.138594	1
17781	SLC5A9	SLC5A9	0.137376	0.510419	0.335157	0.182538	0.269144	-3.71548	PA16_JQ_gem down vs PA16_VC	5.01899	0.303612	0.00604927	1
8078	IL1RAPL2	IL1RAPL2	0.115223	0.426994	0.020651	0.0283712	0.269848	-3.70579	PA16_JQ_gem down vs PA16_VC	1419.73	1.3722	9.6652e-05	1
8005	IGFBP7	IGFBP7	15.3077	56.6481	0.632162	0.609616	0.270224	-3.70063	PA16_JQ_gem down vs PA16_VC	1.12422	19399	1725.55	1
11829	MAT1A	MAT1A	0.0854957	0.316189	0.987315	0.751261	0.270394	-3.69831	PA16_JQ_gem down vs PA16_VC	0.108949	0.17088	0.156844	1
16824	SAA1	SAA1	6.77504	24.9659	0.655696	0.733677	0.271371	-3.68499	PA16_JQ_gem down vs PA16_VC	1.01492	8495.81	837.096	1
2839	CD8B2	CD8B2	0.211426	0.777773	0.213845	0.125653	0.271835	-3.6787	PA16_JQ_gem down vs PA16_VC	12.8746	0.825728	0.0064136	1
1208	ASDURF	ASDURF	0.143494	0.526419	0.963622	0.722896	0.272584	-3.66859	PA16_JQ_gem down vs PA16_VC	0.171477	0.581381	0.339043	1
11578	LYPD3	LYPD3	2.20217	8.06883	0.109444	0.0708732	0.272923	-3.66404	PA16_JQ_gem down vs PA16_VC	50.1942	107.947	0.215058	1
4752	DPP4	DPP4	5.05397	18.4686	0.372627	0.261011	0.273651	-3.65428	PA16_JQ_gem down vs PA16_VC	3.98777	677.784	16.9966	1
8827	KLK5	KLK5	0.0846354	0.308066	0.992207	0.917651	0.274732	-3.63991	PA16_JQ_gem down vs PA16_VC	0.0909137	1.34111	1.47515	1
13647	OAS1	OAS1	16.4295	59.7801	0.0935919	0.0498251	0.274832	-3.63858	PA16_JQ_gem down vs PA16_VC	68.7721	3974.53	5.77928	1
2498	CBS	CBS	1.07397	3.90657	0.290991	0.155684	0.274915	-3.63749	PA16_JQ_gem down vs PA16_VC	6.78129	16.941	0.249819	1
10300	LOC100288175	LOC100288175	0.760572	2.7626	0.496454	0.307106	0.27531	-3.63227	PA16_JQ_gem down vs PA16_VC	2.07686	11.4137	0.549565	1
881	APCDD1L	APCDD1L	1.70863	6.20214	0.761238	0.435985	0.275491	-3.62988	PA16_JQ_gem down vs PA16_VC	0.637085	42.9009	6.73394	1
7251	HABP2	HABP2	0.174169	0.630407	0.314457	0.682367	0.27628	-3.61952	PA16_JQ_gem down vs PA16_VC	5.7529	20.1638	0.350498	1
20168	TROAP	TROAP	1.08537	3.91238	0.614314	0.323402	0.277419	-3.60465	PA16_JQ_gem down vs PA16_VC	1.21529	15.0522	1.23857	1
15547	PTGES	PTGES	3.06469	11.0316	0.708157	0.595377	0.277811	-3.59957	PA16_JQ_gem down vs PA16_VC	0.807594	470.96	58.3165	1
12717	MYEOV	MYEOV	1.07144	3.84996	0.0497217	0.326819	0.278298	-3.59327	PA16_JQ_gem down vs PA16_VC	244.601	3001.13	1.22695	1
12659	MUC16	MUC16	0.31761	1.13707	0.112284	0.0850195	0.279324	-3.58008	PA16_JQ_gem down vs PA16_VC	47.6689	2.88882	0.00606018	1
2962	CDKN3	CDKN3	5.92874	21.2099	0.965641	0.608336	0.279527	-3.57748	PA16_JQ_gem down vs PA16_VC	0.166831	389.998	233.768	1
4935	ECEL1P2	ECEL1P2	0.0612904	0.218717	0.0563964	0.0592285	0.280226	-3.56854	PA16_JQ_gem down vs PA16_VC	190.047	0.205023	0.00010788	1
8103	IL36G	IL36G	0.0654877	0.233696	0.266644	0.176254	0.280226	-3.56854	PA16_JQ_gem down vs PA16_VC	8.14773	0.0930708	0.00114229	1
10724	LOC101929140	LOC101929140	0.0826352	0.294887	0.18083	0.0785724	0.280226	-3.56854	PA16_JQ_gem down vs PA16_VC	18.1525	0.062924	0.00034664	1
2034	C1orf194	C1orf194	0.087221	0.311252	0.634523	0.780024	0.280226	-3.56854	PA16_JQ_gem down vs PA16_VC	1.11272	2.15484	0.193655	1
3513	CNNM3-DT	CNNM3-DT	0.191256	0.682504	0.743331	0.35002	0.280226	-3.56854	PA16_JQ_gem down vs PA16_VC	0.690938	0.313121	0.0453182	1
14	A4GALT	A4GALT	0.626322	2.22785	0.0829704	0.153066	0.281133	-3.55703	PA16_JQ_gem down vs PA16_VC	87.6072	67.5371	0.0770908	1
7410	HERC5	HERC5	0.872375	3.09969	0.0159835	0.0115197	0.28144	-3.55316	PA16_JQ_gem down vs PA16_VC	2370.21	19.2547	0.000812359	1
16349	RND2	RND2	0.140187	0.497988	0.277121	0.171191	0.281506	-3.55232	PA16_JQ_gem down vs PA16_VC	7.51555	0.365351	0.00486127	1
7999	IGFBP1	IGFBP1	0.598651	2.11851	0.0477585	0.0874298	0.282581	-3.5388	PA16_JQ_gem down vs PA16_VC	265.155	58.495	0.0220607	1
3597	COL28A1	COL28A1	0.127957	0.451249	0.17755	0.230582	0.283562	-3.52656	PA16_JQ_gem down vs PA16_VC	18.8432	1.41381	0.00750304	1
8921	KRT6B	KRT6B	12.8944	45.3719	0.271492	0.17365	0.284192	-3.51874	PA16_JQ_gem down vs PA16_VC	7.84615	3238.21	41.2714	1
15239	PRG2	PRG2	0.119948	0.421923	0.117288	0.153944	0.284288	-3.51756	PA16_JQ_gem down vs PA16_VC	43.6568	1.21086	0.00277359	1
471	AGTR1	AGTR1	0.576271	2.02707	0.0392771	0.0331734	0.284288	-3.51756	PA16_JQ_gem down vs PA16_VC	392.208	11.2282	0.0028628	1
6535	GBP4	GBP4	0.198051	0.695998	0.00188647	0.0047673	0.284557	-3.51424	PA16_JQ_gem down vs PA16_VC	170177	11.8314	6.95245e-06	1
9746	LINC01615	LINC01615	0.425582	1.4934	0.0900391	0.0512518	0.284976	-3.50907	PA16_JQ_gem down vs PA16_VC	74.336	2.75866	0.00371107	1
753	ANKRD29	ANKRD29	0.118077	0.412934	0.136986	0.271605	0.285945	-3.49717	PA16_JQ_gem down vs PA16_VC	31.9062	2.86578	0.00898188	1
3168	CGB7	CGB7	1.76461	6.16861	0.207399	0.0706223	0.286063	-3.49573	PA16_JQ_gem down vs PA16_VC	13.7107	16.4976	0.120327	1
411	AFAP1L1	AFAP1L1	0.28952	1.01189	0.0319519	0.0191846	0.286117	-3.49507	PA16_JQ_gem down vs PA16_VC	592.843	1.40554	0.000237085	1
2015	C1S	C1S	0.215402	0.751962	0.467341	0.636749	0.286454	-3.49097	PA16_JQ_gem down vs PA16_VC	2.39431	8.36719	0.349461	1
3151	CFHR3	CFHR3	0.129059	0.449038	0.306714	0.166054	0.287412	-3.47933	PA16_JQ_gem down vs PA16_VC	6.06629	0.221253	0.00364726	1
12694	MXRA8	MXRA8	3.90099	13.5387	0.387467	0.194657	0.288136	-3.47058	PA16_JQ_gem down vs PA16_VC	3.65941	169.349	4.62776	1
18865	SYT1	SYT1	0.124165	0.430681	0.308296	0.175281	0.288299	-3.46862	PA16_JQ_gem down vs PA16_VC	6.00033	0.224961	0.00374914	1
11836	MATN3	MATN3	0.399467	1.38165	0.240655	0.0819896	0.289123	-3.45874	PA16_JQ_gem down vs PA16_VC	10.0875	0.81606	0.00808978	1
15761	RAB42	RAB42	0.685478	2.36891	0.340211	0.158215	0.289364	-3.45585	PA16_JQ_gem down vs PA16_VC	4.85983	4.4347	0.0912522	1
13982	PACSIN3	PACSIN3	3.08128	10.5585	0.65298	0.394111	0.291829	-3.42666	PA16_JQ_gem down vs PA16_VC	1.02695	145.739	14.1914	1
10000	LINC02352	LINC02352	0.0642161	0.219992	0.446406	0.395887	0.291903	-3.4258	PA16_JQ_gem down vs PA16_VC	2.66165	0.165888	0.00623251	1
6807	GNG2	GNG2	0.0680829	0.233239	0.925852	0.737089	0.291903	-3.4258	PA16_JQ_gem down vs PA16_VC	0.251552	0.178683	0.0710321	1
6677	GJA4	GJA4	0.0815568	0.279397	0.410866	0.242303	0.291903	-3.4258	PA16_JQ_gem down vs PA16_VC	3.21196	0.100635	0.00313313	1
17991	SMPX	SMPX	0.127565	0.437013	0.894889	0.666525	0.291903	-3.4258	PA16_JQ_gem down vs PA16_VC	0.314962	0.451936	0.143489	1
20350	TTR	TTR	0.285097	0.976687	0.569015	0.511669	0.291903	-3.4258	PA16_JQ_gem down vs PA16_VC	1.48493	3.82138	0.257344	1
6093	FKBP10	FKBP10	16.5735	56.7559	0.0721466	0.0396148	0.292014	-3.4245	PA16_JQ_gem down vs PA16_VC	115.984	3635.09	3.13413	1
8156	INHA	INHA	0.758028	2.59289	0.0765859	0.0378993	0.292348	-3.42058	PA16_JQ_gem down vs PA16_VC	102.886	6.15268	0.00598008	1
7275	HAPLN3	HAPLN3	1.57096	5.3658	0.326187	0.156515	0.292773	-3.41562	PA16_JQ_gem down vs PA16_VC	5.31992	24.1193	0.453377	1
19872	TNNT1	TNNT1	4.00568	13.6389	0.399719	0.192776	0.293694	-3.4049	PA16_JQ_gem down vs PA16_VC	3.41537	154.678	4.52889	1
5786	FAM72C	FAM72C	0.242547	0.823782	0.500113	0.187336	0.294431	-3.39638	PA16_JQ_gem down vs PA16_VC	2.04081	0.316628	0.0155148	1
19213	TESMIN	TESMIN	0.575491	1.95375	0.23698	0.101612	0.294556	-3.39494	PA16_JQ_gem down vs PA16_VC	10.4145	2.56345	0.0246143	1
14431	PGBD5	PGBD5	1.4041	4.76288	0.0458368	0.0337315	0.294801	-3.39212	PA16_JQ_gem down vs PA16_VC	287.885	45.6746	0.0158656	1
13954	P3H3	P3H3	0.178229	0.604215	0.10279	0.0962194	0.294975	-3.39012	PA16_JQ_gem down vs PA16_VC	56.9519	1.19863	0.00210463	1
7546	HIST3H2BB	HIST3H2BB	0.3512	1.19061	0.59041	0.443841	0.294975	-3.39012	PA16_JQ_gem down vs PA16_VC	1.35003	3.33591	0.247099	1
19870	TNNI3	TNNI3	0.377508	1.2798	0.69735	0.36491	0.294975	-3.39012	PA16_JQ_gem down vs PA16_VC	0.84673	1.43611	0.169606	1
17260	SFTA2	SFTA2	1.6997	5.76044	0.208297	0.243939	0.295064	-3.3891	PA16_JQ_gem down vs PA16_VC	13.5896	182.063	1.33972	1
19329	THEMIS2	THEMIS2	1.20436	4.07598	0.298235	0.123609	0.295477	-3.38435	PA16_JQ_gem down vs PA16_VC	6.43783	10.264	0.159432	1
3389	CLEC18B	CLEC18B	1.9391	6.56216	0.793886	0.547106	0.295496	-3.38414	PA16_JQ_gem down vs PA16_VC	0.546953	78.667	14.3828	1
7695	HOXB4	HOXB4	0.325345	1.10063	0.890083	0.410179	0.295598	-3.38298	PA16_JQ_gem down vs PA16_VC	0.32494	0.551165	0.169621	1
14880	PNMA6A	PNMA6A	0.150984	0.509781	0.733702	0.59072	0.296174	-3.37639	PA16_JQ_gem down vs PA16_VC	0.721358	0.827547	0.114721	1
5934	FBXO39	FBXO39	0.111097	0.373801	0.0795028	0.0432967	0.29721	-3.36463	PA16_JQ_gem down vs PA16_VC	95.4488	0.152814	0.0001601	1
11909	MCTP1	MCTP1	0.240073	0.807757	0.493206	0.298932	0.29721	-3.36463	PA16_JQ_gem down vs PA16_VC	2.10954	0.875175	0.0414865	1
16814	S100A9	S100A9	1.32973	4.46703	0.153173	0.181469	0.297676	-3.35935	PA16_JQ_gem down vs PA16_VC	25.4451	107.526	0.422581	1
2198	C7orf57	C7orf57	0.185968	0.623816	0.520278	0.540961	0.298113	-3.35443	PA16_JQ_gem down vs PA16_VC	1.85541	2.30218	0.124079	1
1620	BEND6	BEND6	0.121052	0.404331	0.496789	0.300242	0.299387	-3.34016	PA16_JQ_gem down vs PA16_VC	2.07354	0.216401	0.0104363	1
13650	OASL	OASL	3.69257	12.3213	0.0671961	0.0667131	0.29969	-3.33679	PA16_JQ_gem down vs PA16_VC	133.759	550.856	0.411827	1
2481	CAVIN3	CAVIN3	15.4609	51.4856	0.394309	0.190801	0.300296	-3.33005	PA16_JQ_gem down vs PA16_VC	3.52034	2181.33	61.9637	1
14888	PNPLA1	PNPLA1	0.213774	0.70837	0.117978	0.103976	0.301782	-3.31365	PA16_JQ_gem down vs PA16_VC	43.1435	1.43307	0.00332164	1
14499	PHKA2-AS1	PHKA2-AS1	0.105557	0.34952	0.492214	0.239693	0.302007	-3.31119	PA16_JQ_gem down vs PA16_VC	2.11965	0.0986025	0.00465182	1
3920	CST6	CST6	31.9309	105.436	0.912404	0.608813	0.302847	-3.30199	PA16_JQ_gem down vs PA16_VC	0.278997	15138.5	5426.04	1
16174	RGS20	RGS20	0.115701	0.381919	0.41598	0.327774	0.302948	-3.3009	PA16_JQ_gem down vs PA16_VC	3.12405	0.35435	0.0113427	1
12569	MT1E	MT1E	4.74317	15.5963	0.0716283	0.0340057	0.304121	-3.28817	PA16_JQ_gem down vs PA16_VC	117.674	198.121	0.168365	1
9870	LINC01977	LINC01977	0.207158	0.681168	0.0229592	0.0647209	0.304122	-3.28816	PA16_JQ_gem down vs PA16_VC	1148.55	13.4284	0.00116916	1
6490	GAS2	GAS2	0.134939	0.443013	0.275832	0.572718	0.304594	-3.28306	PA16_JQ_gem down vs PA16_VC	7.58949	5.71046	0.0752417	1
10933	LOC105371795	LOC105371795	2.61851	8.5832	0.546183	0.222843	0.305074	-3.27789	PA16_JQ_gem down vs PA16_VC	1.64636	39.0333	2.37089	1
3614	COL6A2	COL6A2	10.5596	34.6111	0.220958	0.142774	0.305093	-3.27769	PA16_JQ_gem down vs PA16_VC	12.0355	1811.29	15.0496	1
20601	UGT1A6	UGT1A6	3.73557	12.2436	0.607593	0.620553	0.305105	-3.27756	PA16_JQ_gem down vs PA16_VC	1.25162	984.489	78.6574	1
8937	KRT86	KRT86	0.176616	0.577768	0.00335074	0.00183152	0.305686	-3.27133	PA16_JQ_gem down vs PA16_VC	53940.8	0.359228	6.65968e-07	1
6686	GJB6	GJB6	1.1182	3.64778	0.901465	0.635211	0.306543	-3.26219	PA16_JQ_gem down vs PA16_VC	0.301398	23.1627	7.68509	1
13207	NKAIN4	NKAIN4	2.10665	6.86542	0.946419	0.824721	0.306849	-3.25893	PA16_JQ_gem down vs PA16_VC	0.20902	296.555	141.879	1
1923	C15orf48	C15orf48	33.8969	110.413	0.669489	0.363784	0.307001	-3.25732	PA16_JQ_gem down vs PA16_VC	0.955925	11569.3	1210.27	1
3090	CERCAM	CERCAM	2.29897	7.4643	0.49289	0.301451	0.307996	-3.2468	PA16_JQ_gem down vs PA16_VC	2.11275	74	3.50254	1
7576	HLA-G	HLA-G	0.203333	0.659991	0.00668333	0.00602211	0.308085	-3.24586	PA16_JQ_gem down vs PA16_VC	13558.3	1.26508	9.33073e-06	1
4361	DDX60	DDX60	2.79687	9.07596	0.0724295	0.0592059	0.308163	-3.24504	PA16_JQ_gem down vs PA16_VC	115.077	197.347	0.171492	1
11682	MAMDC2	MAMDC2	0.459079	1.48576	0.688195	0.378171	0.308986	-3.23639	PA16_JQ_gem down vs PA16_VC	0.881235	2.11866	0.240419	1
19317	THBS1	THBS1	13.7398	44.4213	0.66827	0.344462	0.309307	-3.23303	PA16_JQ_gem down vs PA16_VC	0.960998	1633.23	169.951	1
20240	TSPAN2	TSPAN2	1.15281	3.72009	0.195309	0.101043	0.309888	-3.22697	PA16_JQ_gem down vs PA16_VC	15.5081	13.0938	0.0844319	1
7935	IFI27	IFI27	148.805	480.161	0.657865	0.319834	0.309907	-3.22677	PA16_JQ_gem down vs PA16_VC	1.00541	166610	16571.4	1
3941	CTAGE4	CTAGE4	1.01308	3.26386	0.314253	0.133805	0.310393	-3.22173	PA16_JQ_gem down vs PA16_VC	5.76088	6.64101	0.115278	1
13675	ODF3B	ODF3B	4.17312	13.432	0.61076	0.353983	0.310686	-3.21869	PA16_JQ_gem down vs PA16_VC	1.23435	204.325	16.5532	1
3099	CERS4	CERS4	0.0728443	0.233953	0.825527	0.837231	0.311363	-3.21169	PA16_JQ_gem down vs PA16_VC	0.467918	0.888736	0.189934	1
9604	LINC01273	LINC01273	0.0750554	0.241055	0.69882	0.373569	0.311363	-3.21169	PA16_JQ_gem down vs PA16_VC	0.841307	0.0512498	0.00609168	1
1871	C11orf21	C11orf21	0.0776372	0.249347	0.590094	0.469013	0.311363	-3.21169	PA16_JQ_gem down vs PA16_VC	1.35192	0.163991	0.0121302	1
17192	SERPINB7	SERPINB7	0.0782422	0.251289	0.127299	0.338341	0.311363	-3.21169	PA16_JQ_gem down vs PA16_VC	37.0051	1.91491	0.00517472	1
9529	LINC01117	LINC01117	0.0806617	0.25906	0.248624	0.158885	0.311363	-3.21169	PA16_JQ_gem down vs PA16_VC	9.42772	0.0974682	0.00103385	1
14985	PON1	PON1	0.0824528	0.264813	0.0438789	0.0235073	0.311363	-3.21169	PA16_JQ_gem down vs PA16_VC	314.183	0.0712935	2.26917e-05	1
10782	LOC101929719	LOC101929719	0.0907617	0.291498	0.62989	0.409623	0.311363	-3.21169	PA16_JQ_gem down vs PA16_VC	1.13539	0.128639	0.0113299	1
14609	PIP	PIP	0.0918647	0.295041	0.751433	0.7111	0.311363	-3.21169	PA16_JQ_gem down vs PA16_VC	0.66615	0.577945	0.086759	1
16939	SCARNA5	SCARNA5	0.0951692	0.305654	0.216792	0.292619	0.311363	-3.21169	PA16_JQ_gem down vs PA16_VC	12.5169	0.679407	0.00542791	1
14869	PNCK	PNCK	0.0955128	0.306757	0	0	0.311363	-3.21169	PA16_JQ_gem down vs PA16_VC	?	4.18943	0	1
18796	SUSD3	SUSD3	0.0997626	0.320406	0.843236	0.52968	0.311363	-3.21169	PA16_JQ_gem down vs PA16_VC	0.426617	0.12517	0.0293401	1
6089	FITM1	FITM1	0.105512	0.33887	0.158068	0.124218	0.311363	-3.21169	PA16_JQ_gem down vs PA16_VC	23.8709	0.253873	0.00106353	1
9053	LBHD2	LBHD2	0.108728	0.349199	0.931743	0.764471	0.311363	-3.21169	PA16_JQ_gem down vs PA16_VC	0.239491	0.460373	0.19223	1
15886	RAPSN	RAPSN	0.142497	0.457657	0.10514	0.0427899	0.311363	-3.21169	PA16_JQ_gem down vs PA16_VC	54.4187	0.122465	0.000225042	1
1170	ARTN	ARTN	0.163315	0.524517	0.640572	0.367828	0.311363	-3.21169	PA16_JQ_gem down vs PA16_VC	1.08383	0.300559	0.0277313	1
7784	HSD17B14	HSD17B14	0.192493	0.618226	0.352464	0.308778	0.311363	-3.21169	PA16_JQ_gem down vs PA16_VC	4.50189	1.13316	0.0251708	1
4568	DLX3	DLX3	0.254199	0.816408	0.607802	0.360479	0.311363	-3.21169	PA16_JQ_gem down vs PA16_VC	1.25047	0.798563	0.063861	1
1892	C11orf97	C11orf97	0.262818	0.84409	0.0588083	0.0407062	0.311363	-3.21169	PA16_JQ_gem down vs PA16_VC	174.748	1.21028	0.000692587	1
7517	HIST1H3H	HIST1H3H	0.335607	1.07787	0.467963	0.288831	0.311363	-3.21169	PA16_JQ_gem down vs PA16_VC	2.38691	1.56344	0.0655004	1
12828	NAALADL1	NAALADL1	0.364313	1.17006	0.497111	0.375155	0.311363	-3.21169	PA16_JQ_gem down vs PA16_VC	2.07033	3.00366	0.145081	1
7504	HIST1H2BJ	HIST1H2BJ	0.495038	1.58991	0.462029	0.393367	0.311363	-3.21169	PA16_JQ_gem down vs PA16_VC	2.45874	7.44444	0.302775	1
13925	OXER1	OXER1	0.855389	2.74724	0.397553	0.172944	0.311363	-3.21169	PA16_JQ_gem down vs PA16_VC	3.45688	4.79979	0.138847	1
8406	JCAD	JCAD	0.23109	0.742187	0.762364	0.703584	0.311363	-3.21168	PA16_JQ_gem down vs PA16_VC	0.63381	3.27902	0.51735	1
3167	CGB5	CGB5	9.23436	29.6253	0.00430405	0.0508541	0.311705	-3.20816	PA16_JQ_gem down vs PA16_VC	32692.1	435541	1.33225	1
75	ABCC6P2	ABCC6P2	0.563768	1.80607	0.133607	0.0602646	0.312152	-3.20357	PA16_JQ_gem down vs PA16_VC	33.5593	2.33455	0.00695647	1
10808	LOC102723385	LOC102723385	0.0685055	0.219428	0.981871	0.670945	0.312201	-3.20307	PA16_JQ_gem down vs PA16_VC	0.125657	0.044291	0.0352476	1
5030	EGFL8	EGFL8	0.106031	0.339553	0.424934	0.230254	0.312266	-3.2024	PA16_JQ_gem down vs PA16_VC	2.97766	0.116206	0.00390261	1
8073	IL1B	IL1B	1.00671	3.21433	0.0127543	0.00990262	0.313194	-3.19291	PA16_JQ_gem down vs PA16_VC	3722.61	21.9521	0.000589696	1
16859	SAMHD1	SAMHD1	1.36399	4.35267	0.115451	0.0816791	0.313369	-3.19113	PA16_JQ_gem down vs PA16_VC	45.0694	33.5009	0.0743319	1
14429	PGBD3	PGBD3	0.417561	1.33243	0.584535	0.255065	0.313382	-3.19099	PA16_JQ_gem down vs PA16_VC	1.38564	1.04035	0.0750812	1
8828	KLK6	KLK6	34.5113	109.538	0.00558618	0.00372019	0.315061	-3.17399	PA16_JQ_gem down vs PA16_VC	19407.2	18653.1	0.0961141	1
20502	UBE2L6	UBE2L6	10.8074	34.2555	0.551386	0.302821	0.315495	-3.16962	PA16_JQ_gem down vs PA16_VC	1.60784	1172.85	72.9461	1
14596	PILRB	PILRB	6.01397	19.0567	0.116063	0.0478217	0.315584	-3.16873	PA16_JQ_gem down vs PA16_VC	44.5914	214.824	0.48176	1
10425	LOC100507551	LOC100507551	0.183764	0.58205	0.755822	0.422175	0.315718	-3.16738	PA16_JQ_gem down vs PA16_VC	0.653016	0.316061	0.0484001	1
17700	SLC37A2	SLC37A2	0.548561	1.7348	0.283673	0.258727	0.316209	-3.16246	PA16_JQ_gem down vs PA16_VC	7.1553	9.32437	0.130314	1
3004	CEL	CEL	0.232857	0.735966	0.247267	0.118962	0.316397	-3.16059	PA16_JQ_gem down vs PA16_VC	9.53557	0.431412	0.00452424	1
3413	CLIC6	CLIC6	0.524479	1.65673	0.648072	0.721546	0.316574	-3.15882	PA16_JQ_gem down vs PA16_VC	1.04908	30.7551	2.93162	1
12947	NCF2	NCF2	1.42151	4.48594	0.22639	0.240463	0.316881	-3.15576	PA16_JQ_gem down vs PA16_VC	11.4472	84.6144	0.73917	1
926	APOL3	APOL3	0.245271	0.773916	0.179917	0.201538	0.316923	-3.15534	PA16_JQ_gem down vs PA16_VC	18.3411	2.75035	0.0149956	1
11554	LY6E-DT	LY6E-DT	0.509879	1.60725	0.121111	0.07113	0.317238	-3.15221	PA16_JQ_gem down vs PA16_VC	40.9219	3.10169	0.00757955	1
2910	CDH6	CDH6	0.089873	0.282984	0.0130892	0.650662	0.31759	-3.14871	PA16_JQ_gem down vs PA16_VC	3534.53	1763.22	0.0498855	1
2705	CCNB1	CCNB1	5.72608	18.0243	0.809339	0.422106	0.317686	-3.14777	PA16_JQ_gem down vs PA16_VC	0.50744	234.064	46.1264	1
13177	NID1	NID1	2.45181	7.71069	0.166166	0.121091	0.317975	-3.1449	PA16_JQ_gem down vs PA16_VC	21.5659	110.548	0.512608	1
15818	RAD51L3-RFFL	RAD51L3-RFFL	0.857553	2.69306	0.362759	0.196382	0.31843	-3.1404	PA16_JQ_gem down vs PA16_VC	4.2287	7.23293	0.171044	1
4482	DHX58	DHX58	5.05871	15.8787	0.0169747	0.00969659	0.318584	-3.13889	PA16_JQ_gem down vs PA16_VC	2101.45	285.423	0.0135822	1
4707	DOCK2	DOCK2	0.380428	1.19405	0.178968	0.162471	0.318603	-3.1387	PA16_JQ_gem down vs PA16_VC	18.5399	4.17702	0.0225299	1
310	ADAP2	ADAP2	0.133863	0.419689	0.100403	0.0641618	0.318957	-3.13522	PA16_JQ_gem down vs PA16_VC	59.7098	0.249437	0.000417749	1
22031	ZNF876P	ZNF876P	0.13193	0.412853	0.504139	0.277484	0.319556	-3.12934	PA16_JQ_gem down vs PA16_VC	2.00203	0.171361	0.00855938	1
2170	C6	C6	0.313456	0.978164	0.129883	0.187475	0.320454	-3.12058	PA16_JQ_gem down vs PA16_VC	35.5329	7.22137	0.0203231	1
2808	CD4	CD4	0.176176	0.549422	0.0318673	0.0517622	0.320657	-3.1186	PA16_JQ_gem down vs PA16_VC	595.995	2.75667	0.000462533	1
21668	ZNF385C	ZNF385C	0.876466	2.72765	0.694834	0.355961	0.321326	-3.1121	PA16_JQ_gem down vs PA16_VC	0.856087	5.74378	0.670934	1
14713	PLAU	PLAU	26.9546	83.8171	0.303907	0.168065	0.321588	-3.10957	PA16_JQ_gem down vs PA16_VC	6.18586	7306.87	118.122	1
18202	SOD3	SOD3	4.65464	14.4491	0.148361	0.108326	0.322141	-3.10423	PA16_JQ_gem down vs PA16_VC	27.1468	384.409	1.41604	1
20480	UBE2C	UBE2C	11.5579	35.8603	0.888337	0.444911	0.322304	-3.10266	PA16_JQ_gem down vs PA16_VC	0.328578	685.217	208.54	1
13980	PACSIN1	PACSIN1	0.223514	0.69267	0.528261	0.270866	0.322685	-3.099	PA16_JQ_gem down vs PA16_VC	1.78775	0.404024	0.0225996	1
4175	CYTIP	CYTIP	0.227459	0.704894	0.441844	0.401663	0.322685	-3.099	PA16_JQ_gem down vs PA16_VC	2.72497	1.65749	0.0608258	1
18843	SYNE4	SYNE4	3.1981	9.89784	0.235328	0.158996	0.323111	-3.09491	PA16_JQ_gem down vs PA16_VC	10.5665	154.295	1.46024	1
4187	DACT1	DACT1	0.10811	0.334357	0.995963	0.776812	0.323338	-3.09274	PA16_JQ_gem down vs PA16_VC	0.0726248	0.138994	0.191386	1
15278	PRKCQ	PRKCQ	1.04584	3.23032	0.327797	0.216449	0.323759	-3.08872	PA16_JQ_gem down vs PA16_VC	5.26411	15.716	0.29855	1
19888	TNS4	TNS4	1.23449	3.80481	0.018279	0.0733797	0.324455	-3.08209	PA16_JQ_gem down vs PA16_VC	1812.22	802.427	0.0442787	1
1611	BEAN1	BEAN1	1.5787	4.86106	0.573329	0.318894	0.324765	-3.07915	PA16_JQ_gem down vs PA16_VC	1.45654	23.5193	1.61474	1
8922	KRT6C	KRT6C	0.0960803	0.295656	0.0834465	0.0466306	0.324973	-3.07718	PA16_JQ_gem down vs PA16_VC	86.6061	0.092869	0.000107232	1
7574	HLA-F	HLA-F	3.24184	9.97032	0.0110013	0.00654912	0.325149	-3.07551	PA16_JQ_gem down vs PA16_VC	5003.63	119.874	0.00239574	1
4691	DNMBP-AS1	DNMBP-AS1	0.117024	0.359867	0.493027	0.292293	0.325186	-3.07516	PA16_JQ_gem down vs PA16_VC	2.11136	0.152156	0.00720653	1
13199	NIPSNAP3B	NIPSNAP3B	0.102529	0.314975	0.797418	0.502116	0.325516	-3.07205	PA16_JQ_gem down vs PA16_VC	0.537758	0.122978	0.0228686	1
375	ADM5	ADM5	0.576242	1.77024	0.12798	0.0570364	0.325516	-3.07205	PA16_JQ_gem down vs PA16_VC	36.6082	2.10586	0.00575244	1
8902	KRT23	KRT23	5.87874	18.0578	0.0249758	0.0288315	0.325551	-3.07171	PA16_JQ_gem down vs PA16_VC	970.507	1478.3	0.152323	1
915	APOC1	APOC1	0.488137	1.49807	0.00369661	0.0221126	0.325845	-3.06895	PA16_JQ_gem down vs PA16_VC	44319	272.905	0.000615774	1
20878	VLDLR-AS1	VLDLR-AS1	0.0940272	0.288366	5.79654e-08	3.45165e-08	0.326069	-3.06683	PA16_JQ_gem down vs PA16_VC	180245000000000	0.100056	5.55112e-17	1
7620	HMSD	HMSD	0.592638	1.81273	0.525149	0.262942	0.326931	-3.05875	PA16_JQ_gem down vs PA16_VC	1.81377	2.59272	0.142947	1
6258	FOXP2	FOXP2	0.10091	0.308086	0.274608	0.182835	0.327537	-3.05309	PA16_JQ_gem down vs PA16_VC	7.66066	0.143425	0.00187223	1
264	ADAM19	ADAM19	1.60468	4.89779	0.554551	0.353044	0.327634	-3.05218	PA16_JQ_gem down vs PA16_VC	1.58492	32.9708	2.08028	1
19619	TMEM200A	TMEM200A	0.0946246	0.288709	0.141591	0.081709	0.32775	-3.0511	PA16_JQ_gem down vs PA16_VC	29.841	0.0936127	0.000313705	1
16871	SAPCD1-AS1	SAPCD1-AS1	0.288079	0.87883	0.182134	0.0728757	0.327798	-3.05066	PA16_JQ_gem down vs PA16_VC	17.8883	0.412628	0.00230669	1
3888	CSGALNACT1	CSGALNACT1	0.267286	0.813018	0.0206689	0.0141507	0.328757	-3.04176	PA16_JQ_gem down vs PA16_VC	1417.27	1.04308	7.35978e-05	1
19127	TCN1	TCN1	20.3451	61.7993	0.76159	0.719405	0.329212	-3.03756	PA16_JQ_gem down vs PA16_VC	0.636059	24561.9	3861.58	1
4538	DLEU7-AS1	DLEU7-AS1	0.0878485	0.266467	0.381955	0.399758	0.329678	-3.03326	PA16_JQ_gem down vs PA16_VC	3.77694	0.317535	0.00840721	1
19676	TMEM255B	TMEM255B	0.117761	0.357201	0.319727	0.259222	0.329678	-3.03326	PA16_JQ_gem down vs PA16_VC	5.55248	0.296063	0.00533209	1
2265	CABCOCO1	CABCOCO1	0.126791	0.38459	0.19359	0.133583	0.329678	-3.03326	PA16_JQ_gem down vs PA16_VC	15.7913	0.237998	0.00150714	1
14520	PHYHD1	PHYHD1	0.668545	2.02787	0.0573559	0.0473784	0.329679	-3.03326	PA16_JQ_gem down vs PA16_VC	183.73	9.43627	0.00513595	1
17336	SH3TC2	SH3TC2	0.116459	0.352717	0.397219	0.235319	0.330176	-3.02869	PA16_JQ_gem down vs PA16_VC	3.46335	0.145099	0.00418956	1
1054	ARHGEF4	ARHGEF4	0.672795	2.0341	0.273061	0.227316	0.330758	-3.02335	PA16_JQ_gem down vs PA16_VC	7.75192	9.99634	0.128953	1
4055	CXCR3	CXCR3	0.481552	1.45562	0.182913	0.111824	0.330823	-3.02277	PA16_JQ_gem down vs PA16_VC	17.7331	2.64998	0.0149437	1
3388	CLEC18A	CLEC18A	0.618009	1.86744	0.266196	0.152157	0.330939	-3.0217	PA16_JQ_gem down vs PA16_VC	8.17645	3.78918	0.0463426	1
3394	CLEC2B	CLEC2B	0.428401	1.2925	0.0615188	0.0346606	0.331451	-3.01704	PA16_JQ_gem down vs PA16_VC	159.657	1.77035	0.00110885	1
5005	EFEMP1	EFEMP1	2.13777	6.44474	0.906069	0.690034	0.331708	-3.0147	PA16_JQ_gem down vs PA16_VC	0.29195	96.6159	33.0933	1
16825	SAA2	SAA2	2.38037	7.17399	0.62699	0.746935	0.331806	-3.01381	PA16_JQ_gem down vs PA16_VC	1.14983	749.395	65.1741	1
15279	PRKCQ-AS1	PRKCQ-AS1	0.998157	3.00462	0.484848	0.248114	0.332207	-3.01017	PA16_JQ_gem down vs PA16_VC	2.19664	7.46002	0.33961	1
1349	ATP5MF-PTCD1	ATP5MF-PTCD1	0.277344	0.832795	0.511598	0.26073	0.333028	-3.00275	PA16_JQ_gem down vs PA16_VC	1.93256	0.56179	0.0290697	1
2049	C1orf54	C1orf54	0.200432	0.60081	0.291258	0.404007	0.333603	-2.99758	PA16_JQ_gem down vs PA16_VC	6.76818	2.94022	0.0434418	1
18468	SRGN	SRGN	0.349729	1.04834	0.0331834	0.035894	0.333603	-2.99757	PA16_JQ_gem down vs PA16_VC	549.628	4.27282	0.000777403	1
10304	LOC100288637	LOC100288637	0.309158	0.926664	0.0740414	0.0310034	0.333625	-2.99738	PA16_JQ_gem down vs PA16_VC	110.105	0.498659	0.000452894	1
7943	IFIH1	IFIH1	3.1252	9.36485	0.109591	0.0704366	0.333716	-2.99656	PA16_JQ_gem down vs PA16_VC	50.0582	120.27	0.24026	1
17166	SERHL	SERHL	0.14094	0.421907	0.309697	0.19598	0.334054	-2.99352	PA16_JQ_gem down vs PA16_VC	5.94278	0.237135	0.0039903	1
12946	NCF1C	NCF1C	0.134257	0.401648	0.520081	0.232297	0.334265	-2.99163	PA16_JQ_gem down vs PA16_VC	1.85712	0.0968779	0.00521657	1
4358	DDX58	DDX58	2.1584	6.45566	0.111837	0.0880019	0.334342	-2.99095	PA16_JQ_gem down vs PA16_VC	48.0531	85.8731	0.178705	1
18234	SOX21-AS1	SOX21-AS1	0.168347	0.502735	0.00141131	0.00468616	0.334862	-2.98631	PA16_JQ_gem down vs PA16_VC	304057	9.21121	3.02944e-06	1
13354	NPBWR1	NPBWR1	0.509305	1.52094	0.674432	0.598767	0.334862	-2.98631	PA16_JQ_gem down vs PA16_VC	0.935619	8.9962	0.961524	1
8075	IL1R2	IL1R2	1.75965	5.25134	0.0670852	0.164072	0.335086	-2.98431	PA16_JQ_gem down vs PA16_VC	134.203	568.39	0.42353	1
8375	ITPRIP	ITPRIP	0.084692	0.252294	0.00865253	0.0162231	0.335688	-2.97896	PA16_JQ_gem down vs PA16_VC	8089	0.738104	9.12478e-06	1
1595	BCO1	BCO1	0.741277	2.20569	0.585229	0.385209	0.336074	-2.97553	PA16_JQ_gem down vs PA16_VC	1.38137	7.08526	0.512914	1
3117	CFAP206	CFAP206	0.1075	0.319683	0.93702	0.777168	0.336272	-2.97379	PA16_JQ_gem down vs PA16_VC	0.228624	0.386183	0.168916	1
11483	LRRN2	LRRN2	0.549198	1.62752	0.371265	0.196179	0.337445	-2.96345	PA16_JQ_gem down vs PA16_VC	4.01989	2.3678	0.0589021	1
15852	RALYL	RALYL	0.100038	0.296091	0.152761	0.120619	0.337862	-2.95979	PA16_JQ_gem down vs PA16_VC	25.5846	0.180819	0.000706751	1
11526	LTBP2	LTBP2	2.22692	6.58264	0.283852	0.26145	0.338302	-2.95594	PA16_JQ_gem down vs PA16_VC	7.14581	128.532	1.7987	1
20454	UAP1L1	UAP1L1	0.982802	2.90394	0.557086	0.331016	0.338438	-2.95475	PA16_JQ_gem down vs PA16_VC	1.56684	9.47701	0.60485	1
14526	PI3	PI3	29.4179	86.9145	0.638057	0.805033	0.33847	-2.95448	PA16_JQ_gem down vs PA16_VC	1.09574	181148	16532	1
11933	ME3	ME3	1.87249	5.52134	0.324686	0.273009	0.339137	-2.94866	PA16_JQ_gem down vs PA16_VC	5.37274	74.7699	1.39165	1
18864	SYS1-DBNDD2	SYS1-DBNDD2	0.600861	1.7717	0.116329	0.0560326	0.339143	-2.94861	PA16_JQ_gem down vs PA16_VC	44.3861	2.36909	0.00533746	1
4125	CYP2C9	CYP2C9	2.46905	7.27729	0.0560492	0.160328	0.339281	-2.94741	PA16_JQ_gem down vs PA16_VC	192.413	1472.57	0.765315	1
6719	GLIS1	GLIS1	0.075162	0.221281	0.240775	0.120282	0.339668	-2.94405	PA16_JQ_gem down vs PA16_VC	10.0771	0.0393353	0.000390342	1
21388	ZDHHC8P1	ZDHHC8P1	0.0830676	0.244555	0.381889	0.363079	0.339668	-2.94405	PA16_JQ_gem down vs PA16_VC	3.77837	0.202695	0.00536461	1
16200	RHEBL1	RHEBL1	0.164457	0.484169	0.837488	0.408879	0.339668	-2.94405	PA16_JQ_gem down vs PA16_VC	0.439817	0.125791	0.0286007	1
9234	LINC00244	LINC00244	0.173205	0.509923	0.319859	0.230206	0.339668	-2.94405	PA16_JQ_gem down vs PA16_VC	5.54759	0.449922	0.00811023	1
10060	LINC02565	LINC02565	0.221398	0.651806	0.424544	0.646839	0.339668	-2.94405	PA16_JQ_gem down vs PA16_VC	2.98385	7.19802	0.241233	1
6158	FLT3LG	FLT3LG	0.443166	1.3047	0.153083	0.143851	0.339668	-2.94405	PA16_JQ_gem down vs PA16_VC	25.4754	4.99647	0.0196129	1
9100	LDOC1	LDOC1	1.00857	2.96929	4.84381e-08	5.47383e-08	0.339668	-2.94405	PA16_JQ_gem down vs PA16_VC	258123000000000	36.6814	1.42109e-14	1
14501	PHKG1	PHKG1	0.0918425	0.270363	0.75156	0.538239	0.339701	-2.94376	PA16_JQ_gem down vs PA16_VC	0.665767	0.134978	0.020274	1
3625	COL9A3	COL9A3	9.19692	27.0133	0.855395	0.532065	0.340459	-2.93721	PA16_JQ_gem down vs PA16_VC	0.399284	775.42	194.202	1
9194	LIMS2	LIMS2	0.265427	0.777129	0.476022	0.31494	0.341547	-2.92785	PA16_JQ_gem down vs PA16_VC	2.29359	0.873819	0.0380984	1
7069	GRIN2D	GRIN2D	0.0779218	0.228015	0.000781503	0.0129603	0.34174	-2.9262	PA16_JQ_gem down vs PA16_VC	991608	46.3044	4.66963e-06	1
18374	SPINK4	SPINK4	10.4643	30.5786	0.0172668	0.0620228	0.342212	-2.92216	PA16_JQ_gem down vs PA16_VC	2030.94	39243.8	1.93229	1
15914	RASGRF2	RASGRF2	0.155706	0.454933	0.172635	0.382045	0.342261	-2.92174	PA16_JQ_gem down vs PA16_VC	19.9529	4.18291	0.0209639	1
11104	LOC283710	LOC283710	0.140525	0.410293	0.0989209	0.0667501	0.342499	-2.91972	PA16_JQ_gem down vs PA16_VC	61.5235	0.247929	0.000402983	1
18899	TAC3	TAC3	0.26148	0.763448	0	0	0.342499	-2.91972	PA16_JQ_gem down vs PA16_VC	?	1.92789	0	1
15475	PSMB9	PSMB9	0.593759	1.73115	0.565914	0.337534	0.342986	-2.91557	PA16_JQ_gem down vs PA16_VC	1.50573	3.34659	0.222256	1
1532	BATF2	BATF2	3.44256	10.0172	0.0184353	0.0120172	0.343664	-2.90982	PA16_JQ_gem down vs PA16_VC	1781.61	137.24	0.00770315	1
371	ADIRF	ADIRF	7.24419	21.0743	0.447308	0.341932	0.343744	-2.90914	PA16_JQ_gem down vs PA16_VC	2.64937	898.531	33.915	1
1163	ARSI	ARSI	0.116698	0.339102	0.365716	0.356026	0.344138	-2.90581	PA16_JQ_gem down vs PA16_VC	4.15444	0.402508	0.00968861	1
16296	RNA18SN1	RNA18SN1	70.1796	202.923	0.399705	0.747431	0.345844	-2.89148	PA16_JQ_gem down vs PA16_VC	3.41562	1714520	50196.3	1
16297	RNA18SN2	RNA18SN2	70.1796	202.923	0.399705	0.747431	0.345844	-2.89148	PA16_JQ_gem down vs PA16_VC	3.41562	1714520	50196.3	1
16298	RNA18SN3	RNA18SN3	70.1796	202.923	0.399705	0.747431	0.345844	-2.89148	PA16_JQ_gem down vs PA16_VC	3.41562	1714520	50196.3	1
16299	RNA18SN4	RNA18SN4	70.1796	202.923	0.399705	0.747431	0.345844	-2.89148	PA16_JQ_gem down vs PA16_VC	3.41562	1714520	50196.3	1
16300	RNA18SN5	RNA18SN5	70.1796	202.923	0.399705	0.747431	0.345844	-2.89148	PA16_JQ_gem down vs PA16_VC	3.41562	1714520	50196.3	1
15625	PTTG1	PTTG1	8.18798	23.6601	0.935546	0.54576	0.346066	-2.88962	PA16_JQ_gem down vs PA16_VC	0.231667	370.03	159.725	1
6411	GABBR1	GABBR1	0.310189	0.894846	0.597689	0.363351	0.34664	-2.88484	PA16_JQ_gem down vs PA16_VC	1.30733	0.921015	0.0704499	1
19817	TNFAIP8L1	TNFAIP8L1	2.06445	5.94378	0.265288	0.110909	0.34733	-2.87911	PA16_JQ_gem down vs PA16_VC	8.23513	19.1944	0.233079	1
17202	SERPINF2	SERPINF2	0.304623	0.875686	0.806503	0.466486	0.347867	-2.87466	PA16_JQ_gem down vs PA16_VC	0.514554	0.679435	0.132043	1
5800	FAM83D	FAM83D	2.86346	8.22909	0.616136	0.320367	0.347968	-2.87383	PA16_JQ_gem down vs PA16_VC	1.20564	52.5958	4.36248	1
2499	CBSL	CBSL	1.13104	3.24798	0.220841	0.145252	0.348229	-2.87167	PA16_JQ_gem down vs PA16_VC	12.0487	14.5567	0.120816	1
8352	ITIH2	ITIH2	0.18252	0.524023	0.116243	0.11645	0.348304	-2.87105	PA16_JQ_gem down vs PA16_VC	44.4521	0.887033	0.00199548	1
16945	SCAT1	SCAT1	0.241416	0.693119	0.425861	0.164306	0.348304	-2.87105	PA16_JQ_gem down vs PA16_VC	2.96303	0.210645	0.00710911	1
4526	DKK3	DKK3	1.94588	5.58629	0.579834	0.43491	0.348331	-2.87083	PA16_JQ_gem down vs PA16_VC	1.41489	62.1056	4.38942	1
16165	RGS11	RGS11	0.221331	0.635204	0.373764	0.305007	0.348441	-2.86993	PA16_JQ_gem down vs PA16_VC	3.96123	0.9155	0.0231115	1
18955	TAP1	TAP1	0.807372	2.31689	0.0557768	0.0361235	0.348473	-2.86967	PA16_JQ_gem down vs PA16_VC	194.301	7.14288	0.0036762	1
20948	VTCN1	VTCN1	4.4888	12.85	0.185106	0.138218	0.349322	-2.86269	PA16_JQ_gem down vs PA16_VC	17.3066	294.37	1.70091	1
16983	SCN5A	SCN5A	0.270817	0.774237	0.449913	0.262238	0.349786	-2.85889	PA16_JQ_gem down vs PA16_VC	2.61428	0.632391	0.0241899	1
4100	CYP11A1	CYP11A1	0.13076	0.373297	0.245825	0.20144	0.350283	-2.85483	PA16_JQ_gem down vs PA16_VC	9.65221	0.304349	0.00315315	1
4212	DAW1	DAW1	0.17998	0.513813	0.937616	0.833369	0.350283	-2.85483	PA16_JQ_gem down vs PA16_VC	0.227392	1.76561	0.776462	1
8920	KRT6A	KRT6A	0.955793	2.72299	0.234422	0.164058	0.351009	-2.84893	PA16_JQ_gem down vs PA16_VC	10.6512	11.5532	0.108468	1
4184	DAB2	DAB2	2.30586	6.56229	0.675858	0.429646	0.35138	-2.84592	PA16_JQ_gem down vs PA16_VC	0.929837	53.9395	5.80096	1
17039	SDK1	SDK1	0.0946763	0.269396	0.987929	0.857801	0.351439	-2.84544	PA16_JQ_gem down vs PA16_VC	0.106887	0.316176	0.295804	1
17199	SERPINE2	SERPINE2	3.44489	9.79126	0.0848711	0.0727739	0.351833	-2.84226	PA16_JQ_gem down vs PA16_VC	83.7108	222.223	0.265465	1
5965	FCGR1A	FCGR1A	0.117441	0.333684	0.601789	0.345488	0.351953	-2.84129	PA16_JQ_gem down vs PA16_VC	1.28394	0.109186	0.00850399	1
927	APOL4	APOL4	0.673621	1.9065	0.450698	0.257416	0.353329	-2.83022	PA16_JQ_gem down vs PA16_VC	2.60381	3.62377	0.139172	1
7864	HTRA3	HTRA3	0.219041	0.619743	0.122181	0.0757984	0.353439	-2.82934	PA16_JQ_gem down vs PA16_VC	40.2017	0.461887	0.00114892	1
1660	BIRC5	BIRC5	7.14343	20.1941	0.803283	0.454937	0.353738	-2.82695	PA16_JQ_gem down vs PA16_VC	0.522707	335.056	64.1001	1
12	A2ML1	A2ML1	0.44249	1.24935	0.00440515	0.0212441	0.354175	-2.82346	PA16_JQ_gem down vs PA16_VC	31208.6	113.21	0.000362754	1
7324	HCG26	HCG26	0.0822111	0.232032	0.0606884	0.0569299	0.354309	-2.82239	PA16_JQ_gem down vs PA16_VC	164.066	0.148038	9.02308e-05	1
6189	FNDC11	FNDC11	0.920245	2.59729	0.24127	0.139272	0.354309	-2.82239	PA16_JQ_gem down vs PA16_VC	10.0343	6.97473	0.069509	1
11284	LOC692247	LOC692247	6.64075	18.6999	0.184753	0.0898056	0.355122	-2.81594	PA16_JQ_gem down vs PA16_VC	17.3742	254.768	1.46636	1
14680	PLA1A	PLA1A	0.110353	0.310116	0.187388	0.25726	0.355843	-2.81023	PA16_JQ_gem down vs PA16_VC	16.8787	0.615875	0.00364883	1
4998	EFCAB2	EFCAB2	0.18164	0.51045	0.140477	0.0986902	0.355843	-2.81023	PA16_JQ_gem down vs PA16_VC	30.322	0.400316	0.00132022	1
12860	NANOS3	NANOS3	0.194358	0.546191	0.631068	0.306483	0.355843	-2.81023	PA16_JQ_gem down vs PA16_VC	1.12959	0.19081	0.016892	1
2874	CDC42EP5	CDC42EP5	0.296936	0.834459	0.0615121	0.328092	0.355843	-2.81023	PA16_JQ_gem down vs PA16_VC	159.692	74.0169	0.0463498	1
10309	LOC100289230	LOC100289230	0.511626	1.43587	0.832714	0.452165	0.356317	-2.80649	PA16_JQ_gem down vs PA16_VC	0.450929	1.42439	0.31588	1
15199	PRAP1	PRAP1	23.0521	64.6673	0.289607	0.208512	0.356472	-2.80527	PA16_JQ_gem down vs PA16_VC	6.84987	6847.28	99.9623	1
3613	COL6A1	COL6A1	20.0197	56.145	0.336997	0.173022	0.356571	-2.80449	PA16_JQ_gem down vs PA16_VC	4.96023	2513.62	50.6755	1
19163	TEAD2	TEAD2	1.04555	2.93216	0.472472	0.670978	0.356582	-2.80441	PA16_JQ_gem down vs PA16_VC	2.33411	128.592	5.50924	1
355	ADGRL1	ADGRL1	0.390609	1.09496	0.0311664	0.020035	0.356733	-2.80321	PA16_JQ_gem down vs PA16_VC	623.121	1.53189	0.000245842	1
15421	PRSS50	PRSS50	1.74809	4.89938	0.465825	0.241147	0.356798	-2.80271	PA16_JQ_gem down vs PA16_VC	2.41247	18.976	0.786579	1
8690	KIF14	KIF14	0.447192	1.2533	0.270217	0.17074	0.35681	-2.80261	PA16_JQ_gem down vs PA16_VC	7.92386	1.94443	0.0245389	1
1422	AURKA	AURKA	3.98473	11.147	0.39454	0.169055	0.35747	-2.79744	PA16_JQ_gem down vs PA16_VC	3.51576	66.7032	1.89727	1
11109	LOC284412	LOC284412	0.121476	0.33834	0.287202	0.175567	0.359034	-2.78525	PA16_JQ_gem down vs PA16_VC	6.97138	0.131283	0.00188317	1
36	AATBC	AATBC	0.0863105	0.240242	0.984174	0.739243	0.359265	-2.78346	PA16_JQ_gem down vs PA16_VC	0.118883	0.0747249	0.0628558	1
12305	MMRN2	MMRN2	0.189928	0.528659	0.0212974	0.0231262	0.359265	-2.78346	PA16_JQ_gem down vs PA16_VC	1334.84	1.01143	7.57718e-05	1
3750	CPNE7	CPNE7	0.697024	1.94014	0.781875	0.625067	0.359265	-2.78346	PA16_JQ_gem down vs PA16_VC	0.579	10.025	1.73144	1
14600	PIMREG	PIMREG	1.4051	3.90738	0.916191	0.548806	0.359602	-2.78085	PA16_JQ_gem down vs PA16_VC	0.271267	11.5543	4.25939	1
4116	CYP27C1	CYP27C1	0.417891	1.16077	0.109721	0.102386	0.360013	-2.77768	PA16_JQ_gem down vs PA16_VC	49.9386	3.62658	0.00726207	1
4544	DLG4	DLG4	0.403022	1.11513	0.0246303	0.0185649	0.361412	-2.76693	PA16_JQ_gem down vs PA16_VC	997.933	2.15298	0.000215744	1
9739	LINC01605	LINC01605	0.145836	0.403326	0.0429206	0.0514412	0.361583	-2.76562	PA16_JQ_gem down vs PA16_VC	328.386	0.713893	0.000217394	1
4943	ECM1	ECM1	3.78297	10.4485	0.040143	0.0430015	0.362059	-2.76198	PA16_JQ_gem down vs PA16_VC	375.455	381.702	0.101664	1
155	ACBD7	ACBD7	0.408239	1.12623	0.284338	0.119269	0.362482	-2.75876	PA16_JQ_gem down vs PA16_VC	7.12013	0.659536	0.00926298	1
297	ADAMTS7	ADAMTS7	0.426417	1.17461	0.312012	0.217068	0.36303	-2.75459	PA16_JQ_gem down vs PA16_VC	5.84934	2.06127	0.0352394	1
8059	IL17D	IL17D	0.099516	0.273955	0.244565	0.233889	0.363257	-2.75288	PA16_JQ_gem down vs PA16_VC	9.75572	0.219855	0.0022536	1
3126	CFAP45	CFAP45	0.707486	1.94086	0.377582	0.331125	0.364522	-2.74332	PA16_JQ_gem down vs PA16_VC	3.87384	9.66508	0.249496	1
5026	EGF	EGF	0.0835485	0.228579	0.135351	0.246851	0.365513	-2.73588	PA16_JQ_gem down vs PA16_VC	32.6907	0.573521	0.00175438	1
15921	RASL10A	RASL10A	0.159808	0.437215	0.178596	0.193564	0.365513	-2.73588	PA16_JQ_gem down vs PA16_VC	18.6189	0.705352	0.00378836	1
6371	FXYD1	FXYD1	0.224423	0.613996	0.230881	0.172748	0.365513	-2.73588	PA16_JQ_gem down vs PA16_VC	10.9919	0.645623	0.00587363	1
10993	LOC105376382	LOC105376382	1.01613	2.78001	0.39999	0.278415	0.365513	-2.73588	PA16_JQ_gem down vs PA16_VC	3.41022	11.5959	0.340034	1
2820	CD6	CD6	0.321666	0.878127	0.062204	0.0427802	0.366309	-2.72993	PA16_JQ_gem down vs PA16_VC	156.151	1.09501	0.000701252	1
19897	TOGARAM2	TOGARAM2	0.164052	0.447052	0.0425526	0.0383274	0.366963	-2.72507	PA16_JQ_gem down vs PA16_VC	334.097	0.486099	0.000145496	1
6917	GPC4	GPC4	2.70697	7.37459	0.130247	0.241295	0.367067	-2.7243	PA16_JQ_gem down vs PA16_VC	35.3321	610.541	1.72801	1
14513	PHOSPHO2-KLHL23	PHOSPHO2-KLHL23	1.17902	3.20925	0.888658	0.481783	0.367381	-2.72197	PA16_JQ_gem down vs PA16_VC	0.327909	6.02667	1.83791	1
3266	CHRNB4	CHRNB4	0.241341	0.656693	0.558144	0.272854	0.36751	-2.72101	PA16_JQ_gem down vs PA16_VC	1.55936	0.280827	0.0180091	1
19119	TCF7L1	TCF7L1	1.12429	3.05758	0.170809	0.0881274	0.367705	-2.71957	PA16_JQ_gem down vs PA16_VC	20.3897	7.39625	0.0362745	1
10598	LOC101928058	LOC101928058	0.179314	0.48756	0.0220778	0.010452	0.367779	-2.71902	PA16_JQ_gem down vs PA16_VC	1242.11	0.15909	1.2808e-05	1
12711	MYCN	MYCN	0.226426	0.615332	0.978298	0.720008	0.367974	-2.71758	PA16_JQ_gem down vs PA16_VC	0.135544	0.462944	0.341545	1
4557	DLGAP5	DLGAP5	2.59938	7.06262	0.631817	0.433405	0.368047	-2.71704	PA16_JQ_gem down vs PA16_VC	1.1259	73.5716	6.53445	1
16022	RBPMS2	RBPMS2	0.495314	1.34506	0.0184624	0.0118304	0.368246	-2.71557	PA16_JQ_gem down vs PA16_VC	1776.37	2.21525	0.000124707	1
12741	MYL9	MYL9	4.95102	13.4403	0.380905	0.466404	0.368372	-2.71465	PA16_JQ_gem down vs PA16_VC	3.79989	1108.25	29.1652	1
11481	LRRK2	LRRK2	0.0803119	0.218018	0.419437	0.37121	0.368373	-2.71464	PA16_JQ_gem down vs PA16_VC	3.06641	0.126494	0.00412515	1
15910	RASGEF1A	RASGEF1A	1.37789	3.73865	0.0903401	0.050525	0.368552	-2.71332	PA16_JQ_gem down vs PA16_VC	73.8391	13.0149	0.017626	1
17709	SLC38A5	SLC38A5	8.11101	21.9997	0.107318	0.093743	0.368687	-2.71233	PA16_JQ_gem down vs PA16_VC	52.2168	1107.98	2.12188	1
14781	PLEKHO1	PLEKHO1	0.160231	0.43389	0.396408	0.452156	0.369291	-2.70789	PA16_JQ_gem down vs PA16_VC	3.47911	0.963396	0.0276909	1
8555	KCNMB4	KCNMB4	0.722319	1.9542	0.223442	0.146984	0.369624	-2.70545	PA16_JQ_gem down vs PA16_VC	11.7611	4.93137	0.0419294	1
16858	SAMD9L	SAMD9L	1.942	5.25294	0.030211	0.032612	0.369698	-2.70491	PA16_JQ_gem down vs PA16_VC	663.18	95.5564	0.0144088	1
20832	VAV3	VAV3	0.103284	0.27934	0.951236	0.965195	0.369743	-2.70458	PA16_JQ_gem down vs PA16_VC	0.198784	10.2862	5.17455	1
19591	TMEM178A	TMEM178A	0.274841	0.743329	0.0335827	0.0423354	0.369743	-2.70458	PA16_JQ_gem down vs PA16_VC	536.628	2.61198	0.000486739	1
11616	MAB21L4	MAB21L4	1.94667	5.25218	0.597731	0.398274	0.37064	-2.69804	PA16_JQ_gem down vs PA16_VC	1.30709	37.2665	2.8511	1
11372	LRFN1	LRFN1	0.34634	0.93147	0.652885	0.474791	0.371822	-2.68946	PA16_JQ_gem down vs PA16_VC	1.02738	1.50087	0.146087	1
7873	HVCN1	HVCN1	0.597981	1.60825	0.501448	0.33193	0.371821	-2.68946	PA16_JQ_gem down vs PA16_VC	2.02785	3.4145	0.168381	1
18324	SPDEF	SPDEF	7.09116	19.0453	0.860079	0.537112	0.372331	-2.68578	PA16_JQ_gem down vs PA16_VC	0.388955	351.081	90.2625	1
2707	CCNB2	CCNB2	13.5445	36.2963	0.816857	0.419021	0.373165	-2.67978	PA16_JQ_gem down vs PA16_VC	0.488862	756.47	154.741	1
4026	CUZD1	CUZD1	0.403272	1.08044	0.457494	0.207992	0.373249	-2.67917	PA16_JQ_gem down vs PA16_VC	2.51551	0.66224	0.0263262	1
15830	RAET1G	RAET1G	0.517975	1.38704	0.026817	0.0329084	0.37344	-2.67781	PA16_JQ_gem down vs PA16_VC	841.769	8.50928	0.00101088	1
5471	EXOSC10-AS1	EXOSC10-AS1	0.0870297	0.232927	0.916571	0.586299	0.373635	-2.67641	PA16_JQ_gem down vs PA16_VC	0.270493	0.0498478	0.0184285	1
6546	GCC2-AS1	GCC2-AS1	0.0953407	0.25517	0.666582	0.556155	0.373635	-2.67641	PA16_JQ_gem down vs PA16_VC	0.968067	0.176289	0.0182104	1
8356	ITIH5	ITIH5	0.108057	0.289204	0.98623	0.908789	0.373635	-2.67641	PA16_JQ_gem down vs PA16_VC	0.112488	0.886808	0.78836	1
10731	LOC101929231	LOC101929231	0.122913	0.328965	0.326518	0.237669	0.373635	-2.67641	PA16_JQ_gem down vs PA16_VC	5.30836	0.172898	0.00325709	1
2061	C20orf204	C20orf204	0.158603	0.424487	0.763282	0.535742	0.373635	-2.67641	PA16_JQ_gem down vs PA16_VC	0.631149	0.279397	0.044268	1
9453	LINC00926	LINC00926	0.252372	0.675451	0.388175	0.208143	0.373635	-2.67641	PA16_JQ_gem down vs PA16_VC	3.64469	0.375131	0.0102925	1
649	AMH	AMH	0.399782	1.06998	0.034412	0.0190535	0.373635	-2.67641	PA16_JQ_gem down vs PA16_VC	511.058	1.02872	0.000201292	1
9204	LIN7B	LIN7B	0.630764	1.68818	0.517476	0.351588	0.373635	-2.67641	PA16_JQ_gem down vs PA16_VC	1.8799	3.99111	0.212304	1
3274	CHST13	CHST13	0.652528	1.74643	0.434507	0.295048	0.373635	-2.67641	PA16_JQ_gem down vs PA16_VC	2.83101	4.23058	0.149437	1
3023	CENPA	CENPA	2.51796	6.73907	0.832193	0.478605	0.373636	-2.6764	PA16_JQ_gem down vs PA16_VC	0.452149	35.2111	7.78749	1
8859	KNSTRN	KNSTRN	5.76512	15.4229	0.683794	0.324401	0.373803	-2.6752	PA16_JQ_gem down vs PA16_VC	0.898288	130.809	14.562	1
14783	PLEKHS1	PLEKHS1	2.27776	6.08003	0.956333	0.861361	0.374629	-2.66931	PA16_JQ_gem down vs PA16_VC	0.187753	277.171	147.626	1
6237	FOXJ1	FOXJ1	3.12674	8.33624	0.249542	0.265163	0.375078	-2.66611	PA16_JQ_gem down vs PA16_VC	9.35578	248.471	2.6558	1
11576	LYPD1	LYPD1	0.70587	1.87848	0.156677	0.136161	0.375766	-2.66123	PA16_JQ_gem down vs PA16_VC	24.3034	7.88285	0.0324351	1
162	ACHE	ACHE	1.6719	4.44851	0.0280177	0.162837	0.375833	-2.66075	PA16_JQ_gem down vs PA16_VC	771.134	2032.88	0.263622	1
1604	BDH1	BDH1	1.45501	3.86679	0.457106	0.181212	0.376284	-2.65757	PA16_JQ_gem down vs PA16_VC	2.52045	6.27554	0.248985	1
7881	HYI	HYI	5.13341	13.6285	0.397524	0.159456	0.376668	-2.65486	PA16_JQ_gem down vs PA16_VC	3.45745	81.6607	2.36188	1
18500	SRSF12	SRSF12	0.169078	0.448587	0.347223	0.327467	0.376913	-2.65313	PA16_JQ_gem down vs PA16_VC	4.65037	0.58015	0.0124754	1
14548	PIFO	PIFO	0.728999	1.93308	0.25382	0.294768	0.377117	-2.6517	PA16_JQ_gem down vs PA16_VC	9.03059	16.3146	0.18066	1
16347	RNASET2	RNASET2	4.45456	11.8038	0.351461	0.180393	0.377383	-2.64983	PA16_JQ_gem down vs PA16_VC	4.52978	103.731	2.28998	1
3418	CLIP3	CLIP3	0.678198	1.79562	0.729966	0.381628	0.377697	-2.64763	PA16_JQ_gem down vs PA16_VC	0.733457	2.13823	0.291528	1
11750	MAP4K1	MAP4K1	0.67742	1.79291	0.0834909	0.0494735	0.377833	-2.64667	PA16_JQ_gem down vs PA16_VC	86.5137	3.26378	0.00377256	1
5785	FAM72B	FAM72B	0.774674	2.04942	0.150912	0.063643	0.377996	-2.64553	PA16_JQ_gem down vs PA16_VC	26.2243	2.14371	0.0081745	1
1474	B4GALNT4	B4GALNT4	1.99921	5.28101	0.288892	0.185146	0.378567	-2.64154	PA16_JQ_gem down vs PA16_VC	6.88567	33.2191	0.482439	1
20462	UBA7	UBA7	3.49779	9.23327	0.0443231	0.0480097	0.378825	-2.63974	PA16_JQ_gem down vs PA16_VC	307.909	289.12	0.0938978	1
3299	CIB2	CIB2	2.09683	5.52943	0.971485	0.668012	0.379212	-2.63705	PA16_JQ_gem down vs PA16_VC	0.152934	27.2953	17.8477	1
21079	WEE2-AS1	WEE2-AS1	0.38013	1.00173	0.699017	0.39202	0.379473	-2.63523	PA16_JQ_gem down vs PA16_VC	0.840584	0.813026	0.0967216	1
469	AGT	AGT	1.8225	4.80103	0.237714	0.210501	0.379607	-2.63431	PA16_JQ_gem down vs PA16_VC	10.3479	54.0831	0.522647	1
8507	KCNH2	KCNH2	1.57938	4.15964	0.0501765	0.0384115	0.379691	-2.63372	PA16_JQ_gem down vs PA16_VC	240.181	29.1779	0.0121483	1
5888	FBLN7	FBLN7	0.276193	0.726885	0.00299416	0.00159328	0.379968	-2.6318	PA16_JQ_gem down vs PA16_VC	67553.6	0.429739	6.36145e-07	1
8855	KNDC1	KNDC1	0.197868	0.520641	0.0308397	0.0252643	0.380046	-2.63126	PA16_JQ_gem down vs PA16_VC	636.4	0.522648	8.21257e-05	1
7936	IFI27L1	IFI27L1	0.814063	2.13915	0.870621	0.663232	0.380554	-2.62775	PA16_JQ_gem down vs PA16_VC	0.366068	9.40491	2.56917	1
16931	SCARF2	SCARF2	0.0828666	0.217752	0.483965	0.444626	0.380555	-2.62774	PA16_JQ_gem down vs PA16_VC	2.2061	0.141468	0.00641257	1
9598	LINC01260	LINC01260	0.251536	0.660973	0.0542058	0.0883194	0.380554	-2.62774	PA16_JQ_gem down vs PA16_VC	205.748	3.36225	0.00163416	1
5885	FBLN1	FBLN1	0.65911	1.73197	0.212583	0.233476	0.380555	-2.62774	PA16_JQ_gem down vs PA16_VC	13.0323	11.0666	0.0849167	1
3716	CP	CP	0.278183	0.730981	0.782522	0.980482	0.380561	-2.6277	PA16_JQ_gem down vs PA16_VC	0.577241	629.149	108.993	1
784	ANKRD65	ANKRD65	0.506932	1.33091	0.197942	0.120005	0.380891	-2.62543	PA16_JQ_gem down vs PA16_VC	15.0884	1.86406	0.0123543	1
2670	CCER2	CCER2	0.500606	1.31303	0.0267778	0.0153806	0.381261	-2.62288	PA16_JQ_gem down vs PA16_VC	844.235	1.62687	0.000192703	1
17179	SERPINA3	SERPINA3	6.63922	17.4041	0.707712	0.945665	0.381475	-2.6214	PA16_JQ_gem down vs PA16_VC	0.809172	64050.1	7915.5	1
16086	RENBP	RENBP	1.04317	2.73419	0.0540941	0.0393385	0.381529	-2.62103	PA16_JQ_gem down vs PA16_VC	206.6	11.3078	0.00547328	1
19318	THBS2	THBS2	1.92546	5.04253	0.368705	0.2733	0.381843	-2.61888	PA16_JQ_gem down vs PA16_VC	4.08122	41.5483	1.01804	1
19869	TNNI2	TNNI2	13.9006	36.3965	0.174648	0.0694147	0.381921	-2.61834	PA16_JQ_gem down vs PA16_VC	19.4871	590.907	3.0323	1
21154	WWTR1-AS1	WWTR1-AS1	0.140232	0.366976	0.042307	0.0271485	0.382127	-2.61693	PA16_JQ_gem down vs PA16_VC	337.992	0.158201	4.68062e-05	1
10455	LOC101059948	LOC101059948	0.48397	1.26652	0.370694	0.23404	0.382127	-2.61693	PA16_JQ_gem down vs PA16_VC	4.03344	1.8319	0.0454177	1
10056	LINC02560	LINC02560	0.499189	1.30634	0.214445	0.24024	0.382127	-2.61693	PA16_JQ_gem down vs PA16_VC	12.8005	6.5509	0.0511768	1
7951	IFITM2	IFITM2	59.8484	156.328	0.796316	0.415487	0.382838	-2.61207	PA16_JQ_gem down vs PA16_VC	0.540618	14701.5	2719.39	1
566	ALDH1L1	ALDH1L1	0.903484	2.35361	0.0633846	0.0478705	0.383872	-2.60504	PA16_JQ_gem down vs PA16_VC	150.375	8.97371	0.00596755	1
21727	ZNF474	ZNF474	0.094297	0.245166	0.912405	0.728897	0.384625	-2.59994	PA16_JQ_gem down vs PA16_VC	0.278993	0.154315	0.0553116	1
12874	NAPSA	NAPSA	0.119253	0.310049	0.892671	0.688059	0.384625	-2.59994	PA16_JQ_gem down vs PA16_VC	0.319559	0.204449	0.0639784	1
16353	RNF103-CHMP3	RNF103-CHMP3	0.210414	0.546484	0.140422	0.132595	0.385033	-2.59718	PA16_JQ_gem down vs PA16_VC	30.3458	0.765433	0.00252237	1
7253	HACD1	HACD1	1.61941	4.20416	0.682803	0.547742	0.385191	-2.59611	PA16_JQ_gem down vs PA16_VC	0.902173	40.7256	4.51416	1
6531	GBP1	GBP1	0.91949	2.38664	0.137113	0.155917	0.385266	-2.59561	PA16_JQ_gem down vs PA16_VC	31.8465	21.4101	0.0672289	1
13346	NOXO1	NOXO1	0.533669	1.38503	0.0318372	0.0333628	0.385311	-2.5953	PA16_JQ_gem down vs PA16_VC	597.124	5.95424	0.000997153	1
15398	PRRX2	PRRX2	1.05101	2.72637	0.281656	0.29019	0.385497	-2.59406	PA16_JQ_gem down vs PA16_VC	7.26353	24.5017	0.337324	1
18847	SYNGR3	SYNGR3	0.245092	0.635251	0.0418982	0.0329874	0.385819	-2.59189	PA16_JQ_gem down vs PA16_VC	344.627	0.705533	0.000204724	1
13278	NMU	NMU	5.62858	14.5549	0.377136	0.420324	0.386713	-2.5859	PA16_JQ_gem down vs PA16_VC	3.88391	932.963	24.0213	1
11485	LRRN4	LRRN4	0.474525	1.22689	0.867385	0.627337	0.386771	-2.58551	PA16_JQ_gem down vs PA16_VC	0.373043	2.40278	0.644102	1
2012	C1R	C1R	1.49983	3.87501	0.0749607	0.0652444	0.387053	-2.58363	PA16_JQ_gem down vs PA16_VC	107.412	32.0471	0.0298357	1
1973	C19orf18	C19orf18	0.491551	1.26916	0.0916688	0.0467192	0.387305	-2.58195	PA16_JQ_gem down vs PA16_VC	71.7034	1.17172	0.00163412	1
16305	RNA45SN1	RNA45SN1	1.09613	2.82992	0.104319	0.224729	0.387336	-2.58174	PA16_JQ_gem down vs PA16_VC	55.2839	112.795	0.204028	1
16308	RNA45SN5	RNA45SN5	1.09613	2.82992	0.104319	0.224729	0.387336	-2.58174	PA16_JQ_gem down vs PA16_VC	55.2839	112.795	0.204028	1
12116	MIA	MIA	0.457661	1.17986	0.0626936	0.745782	0.387894	-2.57803	PA16_JQ_gem down vs PA16_VC	153.716	2251.05	1.46442	1
4205	DAPK2	DAPK2	0.503494	1.29702	0.292199	0.390112	0.388192	-2.57604	PA16_JQ_gem down vs PA16_VC	6.72222	10.4618	0.155631	1
2328	CALHM5	CALHM5	0.27292	0.702963	0.801197	0.866093	0.388242	-2.57571	PA16_JQ_gem down vs PA16_VC	0.52803	10.7119	2.02865	1
8001	IGFBP3	IGFBP3	30.1868	77.568	0.191161	0.121607	0.389166	-2.5696	PA16_JQ_gem down vs PA16_VC	16.2046	6801.91	41.9751	1
10759	LOC101929536	LOC101929536	0.110699	0.284424	0.950922	0.606791	0.389203	-2.56935	PA16_JQ_gem down vs PA16_VC	0.199456	0.0596451	0.0299039	1
18453	SRD5A3-AS1	SRD5A3-AS1	0.142857	0.367049	0.0828051	0.0581693	0.389203	-2.56935	PA16_JQ_gem down vs PA16_VC	87.9588	0.185583	0.000210989	1
1703	BMS1P14	BMS1P14	0.210018	0.53961	0.161776	0.0887396	0.389203	-2.56935	PA16_JQ_gem down vs PA16_VC	22.7724	0.243478	0.00106918	1
20106	TRIM46	TRIM46	0.555091	1.42622	0.272921	0.190475	0.389203	-2.56935	PA16_JQ_gem down vs PA16_VC	7.76029	2.80162	0.036102	1
15352	PRR11	PRR11	2.59134	6.65544	0.378321	0.255762	0.389357	-2.56834	PA16_JQ_gem down vs PA16_VC	3.85723	57.4991	1.49068	1
5525	FABP3	FABP3	2.22775	5.71966	0.0872395	0.0493523	0.38949	-2.56746	PA16_JQ_gem down vs PA16_VC	79.2076	29.138	0.0367869	1
14829	PLTP	PLTP	8.2357	21.1091	0.00967522	0.00653899	0.39015	-2.56312	PA16_JQ_gem down vs PA16_VC	6469.26	565.588	0.00874271	1
16451	RNLS	RNLS	0.487075	1.24831	0.301871	0.150999	0.390189	-2.56286	PA16_JQ_gem down vs PA16_VC	6.27468	1.0624	0.0169315	1
7446	HHLA2	HHLA2	10.4575	26.7575	0.0859254	0.0595829	0.390824	-2.55869	PA16_JQ_gem down vs PA16_VC	81.6601	955.83	1.1705	1
17253	SFRP2	SFRP2	0.23931	0.612024	0.470858	0.579748	0.391014	-2.55746	PA16_JQ_gem down vs PA16_VC	2.35283	2.71169	0.115252	1
20239	TSPAN18	TSPAN18	0.599876	1.53193	0.0315424	0.0220294	0.391583	-2.55374	PA16_JQ_gem down vs PA16_VC	608.346	3.1666	0.000520526	1
8112	IL6	IL6	0.756551	1.92955	0.163666	0.160679	0.392086	-2.55046	PA16_JQ_gem down vs PA16_VC	22.2412	10.1767	0.045756	1
3620	COL7A1	COL7A1	12.3355	31.4285	0.726284	0.346049	0.392493	-2.54781	PA16_JQ_gem down vs PA16_VC	0.745546	496.24	66.5607	1
5609	FAM156A	FAM156A	0.173299	0.441217	0.22116	0.119852	0.392774	-2.54599	PA16_JQ_gem down vs PA16_VC	12.0129	0.156495	0.00130273	1
14832	PLXDC1	PLXDC1	0.186198	0.47398	0.116544	0.0695867	0.392839	-2.54557	PA16_JQ_gem down vs PA16_VC	44.2207	0.220538	0.000498722	1
10860	LOC102724720	LOC102724720	0.133875	0.340389	0.19191	0.185106	0.3933	-2.54259	PA16_JQ_gem down vs PA16_VC	16.0755	0.306964	0.00190951	1
7809	HSH2D	HSH2D	6.4093	16.2762	0.150704	0.0771619	0.393783	-2.53947	PA16_JQ_gem down vs PA16_VC	26.298	189.919	0.722183	1
11293	LOC728715	LOC728715	0.786014	1.99557	0.429127	0.20851	0.39388	-2.53884	PA16_JQ_gem down vs PA16_VC	2.91223	2.45922	0.0844445	1
20076	TRIM17	TRIM17	0.411665	1.04266	0.722275	0.417069	0.394821	-2.53279	PA16_JQ_gem down vs PA16_VC	0.758898	0.891881	0.117523	1
4082	CYB5R2	CYB5R2	3.26238	8.26293	0.345955	0.156894	0.394821	-2.53279	PA16_JQ_gem down vs PA16_VC	4.6873	37.0868	0.791218	1
16302	RNA28SN2	RNA28SN2	236.2	598.244	0.300034	0.717051	0.394822	-2.53278	PA16_JQ_gem down vs PA16_VC	6.35639	18368000	288969	1
16769	RUNDC3A	RUNDC3A	0.119617	0.30268	0.591966	0.421869	0.395191	-2.53042	PA16_JQ_gem down vs PA16_VC	1.34078	0.136822	0.0102047	1
7742	HPX	HPX	0.179314	0.453741	0.381744	0.191721	0.395191	-2.53042	PA16_JQ_gem down vs PA16_VC	3.78152	0.137372	0.00363271	1
17743	SLC45A1	SLC45A1	0.230334	0.582843	0.208843	0.172672	0.395191	-2.53042	PA16_JQ_gem down vs PA16_VC	13.5167	0.649433	0.00480469	1
17084	SECTM1	SECTM1	0.510127	1.29084	0.0914504	0.0944616	0.395191	-2.53042	PA16_JQ_gem down vs PA16_VC	72.0481	4.90601	0.00680935	1
11821	MASP1	MASP1	0.227667	0.575321	0.00877448	0.00554514	0.395722	-2.52703	PA16_JQ_gem down vs PA16_VC	7865.71	0.360651	4.58511e-06	1
1840	BUB1	BUB1	3.07063	7.75874	0.486212	0.23552	0.395765	-2.52675	PA16_JQ_gem down vs PA16_VC	2.18212	36.0646	1.65273	1
13932	OXTR	OXTR	0.513897	1.29813	0.631789	0.44298	0.395876	-2.52604	PA16_JQ_gem down vs PA16_VC	1.12604	2.41536	0.214499	1
18878	SYT7	SYT7	0.336752	0.850345	0.741066	0.394151	0.396019	-2.52513	PA16_JQ_gem down vs PA16_VC	0.697999	0.467466	0.0669722	1
16301	RNA28SN1	RNA28SN1	224.163	566.028	0.302232	0.714844	0.396029	-2.52507	PA16_JQ_gem down vs PA16_VC	6.25881	15841300	253105	1
8841	KLRF1	KLRF1	0.277244	0.699618	0.201658	0.269451	0.39628	-2.52347	PA16_JQ_gem down vs PA16_VC	14.524	2.62904	0.0181014	1
6982	GPR39	GPR39	3.05342	7.69571	0.729791	0.391284	0.396769	-2.52036	PA16_JQ_gem down vs PA16_VC	0.734027	39.4047	5.36828	1
19350	THSD1	THSD1	0.191395	0.482331	0.471142	0.446248	0.396812	-2.52008	PA16_JQ_gem down vs PA16_VC	2.34953	0.70822	0.0301431	1
10103	LIPG	LIPG	3.0857	7.77607	0.489366	0.385506	0.39682	-2.52003	PA16_JQ_gem down vs PA16_VC	2.14901	113.301	5.27223	1
2704	CCNA2	CCNA2	4.18796	10.5532	0.407314	0.227673	0.396844	-2.51988	PA16_JQ_gem down vs PA16_VC	3.27497	92.6488	2.829	1
12984	NDNF	NDNF	0.654284	1.64754	0.199937	0.177828	0.397127	-2.51808	PA16_JQ_gem down vs PA16_VC	14.7814	5.99878	0.0405832	1
16304	RNA28SN5	RNA28SN5	256.315	645.074	0.319441	0.73756	0.397341	-2.51673	PA16_JQ_gem down vs PA16_VC	5.5631	21983500	395166	1
14149	PCDHA12	PCDHA12	0.0984639	0.247683	0.440627	0.309182	0.39754	-2.51547	PA16_JQ_gem down vs PA16_VC	2.74221	0.0850561	0.00310174	1
2737	CCR10	CCR10	0.552961	1.38887	0.260231	0.183456	0.398136	-2.5117	PA16_JQ_gem down vs PA16_VC	8.57291	2.63176	0.0306986	1
16146	RGCC	RGCC	0.979006	2.45406	0.304016	0.370196	0.398934	-2.50668	PA16_JQ_gem down vs PA16_VC	6.18116	29.0541	0.470042	1
20477	UBD	UBD	0.725373	1.81469	0.304337	0.465868	0.399722	-2.50174	PA16_JQ_gem down vs PA16_VC	6.16732	29.5162	0.478591	1
5445	EVPLL	EVPLL	1.4224	3.55649	0.301941	0.180575	0.399945	-2.50034	PA16_JQ_gem down vs PA16_VC	6.27159	12.1359	0.193506	1
20364	TUBAL3	TUBAL3	0.0882882	0.220542	0.304193	0.404798	0.400323	-2.49798	PA16_JQ_gem down vs PA16_VC	6.17354	0.294156	0.00476478	1
9317	LINC00519	LINC00519	0.100981	0.252249	0.992684	0.866679	0.400324	-2.49798	PA16_JQ_gem down vs PA16_VC	0.0888939	0.225148	0.253277	1
17536	SLC22A14	SLC22A14	0.105922	0.264592	0.105018	0.0691703	0.400324	-2.49798	PA16_JQ_gem down vs PA16_VC	54.5459	0.0817005	0.000149783	1
13267	NME9	NME9	0.115769	0.289188	0.906122	0.701064	0.400324	-2.49798	PA16_JQ_gem down vs PA16_VC	0.291841	0.170441	0.0584019	1
21819	ZNF583	ZNF583	0.119086	0.297476	0.222911	0.289097	0.400323	-2.49798	PA16_JQ_gem down vs PA16_VC	11.8191	0.448099	0.00379132	1
15681	PYY2	PYY2	0.148357	0.370593	0.697644	0.417349	0.400324	-2.49798	PA16_JQ_gem down vs PA16_VC	0.845643	0.123502	0.0146045	1
13348	NPAS1	NPAS1	0.149545	0.373561	0.418359	0.448134	0.400324	-2.49798	PA16_JQ_gem down vs PA16_VC	3.08423	0.557845	0.018087	1
19291	TGM1	TGM1	0.371561	0.928151	0.123551	0.0545303	0.400324	-2.49798	PA16_JQ_gem down vs PA16_VC	39.3066	0.448901	0.00114205	1
15908	RASD2	RASD2	0.560832	1.40095	0.488384	0.428046	0.400324	-2.49798	PA16_JQ_gem down vs PA16_VC	2.15925	4.8296	0.22367	1
12740	MYL6B	MYL6B	2.76008	6.89465	0.861786	0.698012	0.400323	-2.49798	PA16_JQ_gem down vs PA16_VC	0.385216	124.885	32.4196	1
14159	PCDHAC1	PCDHAC1	0.230009	0.574526	0.392255	0.184644	0.400346	-2.49784	PA16_JQ_gem down vs PA16_VC	3.56133	0.188261	0.00528625	1
9033	LARGE2	LARGE2	1.68594	4.2078	0.666388	0.429124	0.400669	-2.49582	PA16_JQ_gem down vs PA16_VC	0.968883	19.6637	2.02952	1
7600	HMGB3	HMGB3	2.61529	6.52573	0.607144	0.408499	0.400766	-2.49522	PA16_JQ_gem down vs PA16_VC	1.25409	53.5247	4.26801	1
4800	DSC3	DSC3	0.608247	1.51571	0.496987	0.303916	0.401295	-2.49193	PA16_JQ_gem down vs PA16_VC	2.07157	2.2825	0.110182	1
16303	RNA28SN3	RNA28SN3	363.231	904.707	0.345179	0.766527	0.401491	-2.49072	PA16_JQ_gem down vs PA16_VC	4.71009	46798800	993586	1
10606	LOC101928100	LOC101928100	0.401997	1.00084	0.98625	0.713235	0.401658	-2.48968	PA16_JQ_gem down vs PA16_VC	0.112423	0.861919	0.766678	1
3684	CORO2B	CORO2B	0.635695	1.58147	0.0490853	0.0369157	0.401965	-2.48778	PA16_JQ_gem down vs PA16_VC	250.995	3.7831	0.00150724	1
11342	LOXL2	LOXL2	0.715243	1.77675	0.154179	0.180694	0.402557	-2.48412	PA16_JQ_gem down vs PA16_VC	25.1094	12.0379	0.0479421	1
1984	C19orf66	C19orf66	7.44022	18.449	0.178941	0.118026	0.403286	-2.47963	PA16_JQ_gem down vs PA16_VC	18.5457	395.291	2.13144	1
2636	CCDC69	CCDC69	0.147892	0.366653	0.245319	0.308066	0.403356	-2.4792	PA16_JQ_gem down vs PA16_VC	9.69362	0.640752	0.00661004	1
19568	TMEM158	TMEM158	0.270405	0.670388	0.764177	0.54956	0.403356	-2.4792	PA16_JQ_gem down vs PA16_VC	0.628563	0.687367	0.109355	1
4260	DCLK1	DCLK1	0.174571	0.43269	0.0440284	0.0343025	0.403456	-2.47859	PA16_JQ_gem down vs PA16_VC	312.051	0.30239	9.6904e-05	1
20867	VIM	VIM	142.093	351.973	0.559924	0.513043	0.403705	-2.47706	PA16_JQ_gem down vs PA16_VC	1.54689	369803	23906.3	1
18010	SNAP25	SNAP25	0.249513	0.617139	0.883702	0.922831	0.404307	-2.47337	PA16_JQ_gem down vs PA16_VC	0.338284	15.405	4.55388	1
7731	HPN	HPN	13.0775	32.3358	0.0916745	0.0632394	0.404427	-2.47264	PA16_JQ_gem down vs PA16_VC	71.6946	1320.61	1.84199	1
3624	COL9A2	COL9A2	1.028	2.54125	0.804787	0.760066	0.404526	-2.47203	PA16_JQ_gem down vs PA16_VC	0.518891	37.9224	7.30836	1
13128	NFATC4	NFATC4	1.78927	4.42214	0.5053	0.274053	0.404616	-2.47148	PA16_JQ_gem down vs PA16_VC	1.99101	14.5518	0.730872	1
11110	LOC284454	LOC284454	11.0809	27.3659	0.0510043	0.0204363	0.404917	-2.46964	PA16_JQ_gem down vs PA16_VC	232.436	317.826	0.136737	1
21332	ZC3H12D	ZC3H12D	0.231843	0.571442	0.340413	0.228185	0.405715	-2.46478	PA16_JQ_gem down vs PA16_VC	4.8536	0.392768	0.00809231	1
14374	PERM1	PERM1	0.329373	0.811832	0.113617	0.0850409	0.405715	-2.46478	PA16_JQ_gem down vs PA16_VC	46.5479	0.978306	0.00210172	1
14283	PDE4C	PDE4C	0.806158	1.9869	0.00636989	0.0101843	0.405737	-2.46465	PA16_JQ_gem down vs PA16_VC	14925.4	26.6307	0.000178425	1
11249	LOC644634	LOC644634	0.769354	1.89596	0.788617	0.53069	0.405786	-2.46435	PA16_JQ_gem down vs PA16_VC	0.560863	4.31761	0.769816	1
19295	TGM5	TGM5	0.0956163	0.235436	0.111469	0.172765	0.406125	-2.46229	PA16_JQ_gem down vs PA16_VC	48.3732	0.366062	0.000756745	1
1720	BNIPL	BNIPL	0.109689	0.270087	0.2883	0.54765	0.406125	-2.46229	PA16_JQ_gem down vs PA16_VC	6.91554	1.20146	0.0173733	1
18658	STK33	STK33	0.48441	1.19166	0.487922	0.393793	0.406501	-2.46002	PA16_JQ_gem down vs PA16_VC	2.16409	2.74186	0.126698	1
3633	COLQ	COLQ	0.212222	0.521712	0.225944	0.42408	0.40678	-2.45833	PA16_JQ_gem down vs PA16_VC	11.494	3.40073	0.0295871	1
11340	LOXL1	LOXL1	5.08919	12.5082	0.0142349	0.00792337	0.406867	-2.4578	PA16_JQ_gem down vs PA16_VC	2988.39	127.411	0.00426354	1
2495	CBR3	CBR3	1.21341	2.98012	0.738908	0.409912	0.407167	-2.456	PA16_JQ_gem down vs PA16_VC	0.704778	6.19696	0.879279	1
21523	ZNF177	ZNF177	0.475839	1.16659	0.730484	0.509472	0.40789	-2.45164	PA16_JQ_gem down vs PA16_VC	0.731768	1.85282	0.253198	1
6672	GIPR	GIPR	0.361984	0.887006	0.0156126	0.101455	0.408097	-2.4504	PA16_JQ_gem down vs PA16_VC	2484.21	88.4501	0.00356048	1
2907	CDH3	CDH3	10.9548	26.8111	0.621482	0.366524	0.40859	-2.44744	PA16_JQ_gem down vs PA16_VC	1.1778	623.819	52.9648	1
10373	LOC100506368	LOC100506368	0.153184	0.374841	0.899462	0.612029	0.408664	-2.447	PA16_JQ_gem down vs PA16_VC	0.305521	0.154024	0.0504135	1
2771	CD164L2	CD164L2	0.249091	0.609526	0.0620132	0.0364184	0.408664	-2.447	PA16_JQ_gem down vs PA16_VC	157.116	0.334714	0.000213036	1
4308	DDO	DDO	0.433468	1.0607	0.818607	0.583488	0.408663	-2.447	PA16_JQ_gem down vs PA16_VC	0.484592	1.62059	0.334424	1
16499	RORC	RORC	1.25947	3.07563	0.702442	0.531266	0.409499	-2.44201	PA16_JQ_gem down vs PA16_VC	0.828079	16.6266	2.00786	1
2965	CDON	CDON	0.629152	1.53555	0.474838	0.220722	0.409725	-2.44066	PA16_JQ_gem down vs PA16_VC	2.307	1.23709	0.0536232	1
6441	GAL3ST4	GAL3ST4	1.19786	2.9216	0.7926	0.65542	0.410001	-2.43902	PA16_JQ_gem down vs PA16_VC	0.550328	22.624	4.111	1
2158	C5orf49	C5orf49	0.199759	0.487114	0.0630468	0.149078	0.410088	-2.4385	PA16_JQ_gem down vs PA16_VC	151.994	3.57096	0.0023494	1
1064	ARID3A	ARID3A	0.338951	0.826534	0.269188	0.788053	0.410088	-2.4385	PA16_JQ_gem down vs PA16_VC	7.98748	79.4022	0.994083	1
7026	GPX7	GPX7	5.27418	12.8598	0.348246	0.287749	0.410128	-2.43826	PA16_JQ_gem down vs PA16_VC	4.62086	313.393	6.78215	1
13649	OAS3	OAS3	8.11089	19.7602	0.021895	0.0220717	0.410466	-2.43625	PA16_JQ_gem down vs PA16_VC	1262.94	1030.89	0.0816257	1
11382	LRMDA	LRMDA	1.80803	4.40397	0.258811	0.218579	0.410546	-2.43578	PA16_JQ_gem down vs PA16_VC	8.67136	37.3427	0.430643	1
16820	S1PR2	S1PR2	0.376481	0.916734	0.298751	0.168376	0.410677	-2.43501	PA16_JQ_gem down vs PA16_VC	6.41432	0.686599	0.0107042	1
19633	TMEM213	TMEM213	0.740984	1.80365	0.103368	0.148214	0.410826	-2.43412	PA16_JQ_gem down vs PA16_VC	56.3122	17.8763	0.031745	1
11391	LRP3	LRP3	1.36649	3.32412	0.341097	0.391627	0.411085	-2.43259	PA16_JQ_gem down vs PA16_VC	4.83264	46.2386	0.956799	1
20191	TRPV2	TRPV2	4.54141	11.0451	0.398003	0.228861	0.411169	-2.43209	PA16_JQ_gem down vs PA16_VC	3.44819	103.004	2.98719	1
7222	GYG2	GYG2	0.716951	1.74365	0.795572	0.571201	0.411177	-2.43204	PA16_JQ_gem down vs PA16_VC	0.542551	4.48983	0.827542	1
16403	RNF186	RNF186	1.48159	3.6028	0.205721	0.139608	0.411234	-2.43171	PA16_JQ_gem down vs PA16_VC	13.9413	15.5806	0.111759	1
2438	CASP1	CASP1	1.60825	3.90918	0.236612	0.220174	0.411404	-2.4307	PA16_JQ_gem down vs PA16_VC	10.4481	35.9101	0.3437	1
14427	PGBD1	PGBD1	0.312252	0.758919	0.334353	0.142614	0.411443	-2.43047	PA16_JQ_gem down vs PA16_VC	5.04498	0.261253	0.00517848	1
20117	TRIM6	TRIM6	0.343732	0.833771	0.283355	0.25048	0.412262	-2.42564	PA16_JQ_gem down vs PA16_VC	7.1722	1.48383	0.0206886	1
17798	SLC6A9	SLC6A9	0.610329	1.47394	0.339636	0.25757	0.414081	-2.41499	PA16_JQ_gem down vs PA16_VC	4.87759	3.33528	0.0683796	1
15551	PTGES3L	PTGES3L	0.263611	0.635364	0.54975	0.341628	0.414897	-2.41024	PA16_JQ_gem down vs PA16_VC	1.61983	0.396071	0.0244514	1
7946	IFIT2	IFIT2	2.47538	5.96463	0.187445	0.217866	0.415009	-2.40958	PA16_JQ_gem down vs PA16_VC	16.8682	130.314	0.77254	1
2341	CALY	CALY	0.0915468	0.220515	0.167657	0.162518	0.41515	-2.40877	PA16_JQ_gem down vs PA16_VC	21.1776	0.119955	0.000566422	1
20735	USP2-AS1	USP2-AS1	0.0915468	0.220515	0.458698	0.494547	0.41515	-2.40877	PA16_JQ_gem down vs PA16_VC	2.50028	0.200929	0.00803625	1
7065	GRIN1	GRIN1	0.0952334	0.229395	0.767518	0.648732	0.41515	-2.40877	PA16_JQ_gem down vs PA16_VC	0.618982	0.147024	0.0237525	1
9361	LINC00622	LINC00622	0.133117	0.320648	0.760001	0.438032	0.41515	-2.40877	PA16_JQ_gem down vs PA16_VC	0.640697	0.0761366	0.0118834	1
11823	MAST1	MAST1	0.171973	0.414244	0.0240237	0.0129198	0.41515	-2.40877	PA16_JQ_gem down vs PA16_VC	1048.99	0.126828	1.20905e-05	1
6808	GNG3	GNG3	0.222562	0.536099	0.284948	0.160789	0.41515	-2.40877	PA16_JQ_gem down vs PA16_VC	7.08802	0.232048	0.0032738	1
1426	AURKC	AURKC	0.244031	0.587814	0.393525	0.209883	0.41515	-2.40877	PA16_JQ_gem down vs PA16_VC	3.53591	0.24464	0.00691873	1
4884	DYNC1I1	DYNC1I1	0.28096	0.676766	0.323766	0.221741	0.41515	-2.40877	PA16_JQ_gem down vs PA16_VC	5.40545	0.558283	0.0103281	1
7527	HIST1H4I	HIST1H4I	0.286022	0.68896	0.346684	0.198244	0.41515	-2.40877	PA16_JQ_gem down vs PA16_VC	4.66602	0.39243	0.00841039	1
19852	TNFSF9	TNFSF9	0.381363	0.918613	0.230817	0.209332	0.41515	-2.40877	PA16_JQ_gem down vs PA16_VC	10.9982	1.8479	0.0168018	1
20488	UBE2E2	UBE2E2	1.1575	2.78411	0.388015	0.283756	0.41575	-2.40529	PA16_JQ_gem down vs PA16_VC	3.64801	11.0172	0.302007	1
9117	LEPR	LEPR	0.249678	0.600377	0.723388	0.412194	0.415868	-2.40461	PA16_JQ_gem down vs PA16_VC	0.75517	0.265574	0.0351674	1
2142	C4orf47	C4orf47	0.821233	1.97222	0.078113	0.0492504	0.416401	-2.40153	PA16_JQ_gem down vs PA16_VC	98.8886	3.93596	0.00398019	1
7939	IFI35	IFI35	21.5889	51.8445	0.427488	0.247515	0.416416	-2.40145	PA16_JQ_gem down vs PA16_VC	2.93757	2256.27	76.8075	1
16759	RTP4	RTP4	7.53672	18.0982	0.130422	0.066363	0.416436	-2.40133	PA16_JQ_gem down vs PA16_VC	35.2364	215.107	0.610468	1
11731	MAP3K12	MAP3K12	0.465042	1.11621	0.607626	0.363343	0.416626	-2.40023	PA16_JQ_gem down vs PA16_VC	1.25143	1.09357	0.0873853	1
18245	SP110	SP110	3.08254	7.39319	0.0368116	0.026701	0.416943	-2.39841	PA16_JQ_gem down vs PA16_VC	446.556	73.0693	0.0163629	1
1441	AZGP1	AZGP1	20.2663	48.5873	0.243898	0.151072	0.417111	-2.39744	PA16_JQ_gem down vs PA16_VC	9.81124	2301.64	23.4593	1
16121	RFLNB	RFLNB	0.15348	0.367741	0.069253	0.0611961	0.417359	-2.39602	PA16_JQ_gem down vs PA16_VC	125.91	0.268711	0.000213416	1
21701	ZNF436-AS1	ZNF436-AS1	0.352603	0.844347	0.842615	0.487403	0.417604	-2.39461	PA16_JQ_gem down vs PA16_VC	0.428033	0.478128	0.111704	1
20030	TRANK1	TRANK1	0.518374	1.24064	0.400668	0.402832	0.417828	-2.39333	PA16_JQ_gem down vs PA16_VC	3.39738	4.76589	0.140281	1
9140	LGI2	LGI2	0.212858	0.509375	0.0171203	0.0143451	0.417882	-2.39302	PA16_JQ_gem down vs PA16_VC	2065.86	0.461278	2.23286e-05	1
18357	SPHK1	SPHK1	3.35309	8.02291	0.409323	0.255137	0.417939	-2.39269	PA16_JQ_gem down vs PA16_VC	3.23912	63.4037	1.95743	1
5373	ERP27	ERP27	1.04197	2.48966	0.136527	0.0854245	0.418521	-2.38937	PA16_JQ_gem down vs PA16_VC	32.1234	6.13449	0.0190966	1
16442	RNF5P1	RNF5P1	0.221716	0.52968	0.200006	0.156487	0.418585	-2.389	PA16_JQ_gem down vs PA16_VC	14.771	0.440882	0.00298478	1
3455	CLTRN	CLTRN	0.217684	0.519869	0.0824262	0.378596	0.418729	-2.38818	PA16_JQ_gem down vs PA16_VC	88.7727	18.5428	0.020888	1
4498	DIO3OS	DIO3OS	3.13279	7.46572	0.0372015	0.0286988	0.419623	-2.38309	PA16_JQ_gem down vs PA16_VC	437.237	83.5235	0.0191026	1
4087	CYBB	CYBB	0.110289	0.26238	0.010851	0.0175971	0.42034	-2.37903	PA16_JQ_gem down vs PA16_VC	5143.16	0.454726	8.84139e-06	1
10559	LOC101927759	LOC101927759	0.330713	0.786775	0.22753	0.146547	0.42034	-2.37903	PA16_JQ_gem down vs PA16_VC	11.3291	0.647059	0.00571147	1
18616	STAT1	STAT1	29.2397	69.4407	0.0504725	0.0333464	0.421074	-2.37488	PA16_JQ_gem down vs PA16_VC	237.367	5272.25	2.22114	1
7142	GSTT2	GSTT2	0.094998	0.225587	0.502002	0.393439	0.421115	-2.37465	PA16_JQ_gem down vs PA16_VC	2.0225	0.0871571	0.00430938	1
15406	PRSS27	PRSS27	0.252659	0.598937	0.29265	0.156692	0.421846	-2.37053	PA16_JQ_gem down vs PA16_VC	6.70036	0.253538	0.00378395	1
15517	PSTPIP2	PSTPIP2	0.288718	0.683745	0.215406	0.244563	0.422259	-2.36821	PA16_JQ_gem down vs PA16_VC	12.6833	1.61712	0.01275	1
3738	CPLX1	CPLX1	3.79547	8.98689	0.106672	0.0742764	0.422334	-2.36779	PA16_JQ_gem down vs PA16_VC	52.8558	97.8429	0.185113	1
5291	EPHB6	EPHB6	5.37548	12.7233	0.259533	0.304905	0.422491	-2.36691	PA16_JQ_gem down vs PA16_VC	8.62113	627.534	7.27902	1
17384	SHROOM4	SHROOM4	0.229748	0.542297	0.949209	0.683022	0.423658	-2.3604	PA16_JQ_gem down vs PA16_VC	0.203111	0.335735	0.165296	1
18696	STRCP1	STRCP1	0.107533	0.253368	0.0509306	0.03278	0.424416	-2.35618	PA16_JQ_gem down vs PA16_VC	233.11	0.065838	2.82434e-05	1
2283	CACNA1F	CACNA1F	0.129904	0.305954	0.107264	0.0604572	0.424586	-2.35524	PA16_JQ_gem down vs PA16_VC	52.2699	0.0734932	0.000140603	1
5234	ENPP2	ENPP2	0.140654	0.331274	0.154009	0.300857	0.424586	-2.35524	PA16_JQ_gem down vs PA16_VC	25.1655	1.1949	0.00474817	1
13394	NPPA	NPPA	0.154901	0.364828	0.81951	0.436278	0.424586	-2.35524	PA16_JQ_gem down vs PA16_VC	0.482398	0.0710329	0.0147249	1
19140	TCTEX1D4	TCTEX1D4	0.208652	0.491424	0.0380689	0.0207165	0.424586	-2.35524	PA16_JQ_gem down vs PA16_VC	417.523	0.17689	4.23665e-05	1
9339	LINC00565	LINC00565	0.213535	0.502927	0.111187	0.0695713	0.424586	-2.35524	PA16_JQ_gem down vs PA16_VC	48.6209	0.245093	0.00050409	1
3494	CNGA1	CNGA1	0.262731	0.618795	0.270905	0.185677	0.424585	-2.35524	PA16_JQ_gem down vs PA16_VC	7.88179	0.450333	0.00571359	1
6802	GNG11	GNG11	0.277327	0.653172	5.43662e-08	4.37172e-08	0.424586	-2.35524	PA16_JQ_gem down vs PA16_VC	204900000000000	0.682455	3.33067e-16	1
7338	HCST	HCST	0.521835	1.22905	0.471485	0.29903	0.424586	-2.35524	PA16_JQ_gem down vs PA16_VC	2.34554	1.51135	0.0644351	1
11553	LY6E	LY6E	183.81	432.647	0.101214	0.06018	0.424849	-2.35378	PA16_JQ_gem down vs PA16_VC	58.7508	163513	278.316	1
21925	ZNF710-AS1	ZNF710-AS1	1.05436	2.48116	0.785078	0.479588	0.424947	-2.35323	PA16_JQ_gem down vs PA16_VC	0.570333	5.10605	0.895276	1
8319	ITGA1	ITGA1	0.981933	2.30914	0.290691	0.22903	0.425237	-2.35163	PA16_JQ_gem down vs PA16_VC	6.79607	8.46797	0.124601	1
8395	JAK3	JAK3	0.749794	1.76177	0.310422	0.176137	0.425591	-2.34968	PA16_JQ_gem down vs PA16_VC	5.9133	2.44148	0.041288	1
12944	NCF1	NCF1	0.232286	0.545617	0.75029	0.491022	0.425731	-2.3489	PA16_JQ_gem down vs PA16_VC	0.669604	0.310667	0.0463956	1
6809	GNG4	GNG4	0.388488	0.911784	0.0361651	0.0461552	0.426075	-2.34701	PA16_JQ_gem down vs PA16_VC	462.677	3.34155	0.000722222	1
18795	SUSD2	SUSD2	0.398975	0.934342	0.115046	0.140909	0.427012	-2.34186	PA16_JQ_gem down vs PA16_VC	45.39	3.29384	0.00725675	1
18385	SPNS2	SPNS2	6.20564	14.5263	0.332369	0.209069	0.427201	-2.34082	PA16_JQ_gem down vs PA16_VC	5.10995	205.379	4.0192	1
19504	TMED6	TMED6	0.309604	0.723164	0.557905	0.503444	0.428124	-2.33577	PA16_JQ_gem down vs PA16_VC	1.56105	1.36416	0.0873868	1
15925	RASL12	RASL12	0.330713	0.772471	0.693868	0.576085	0.428123	-2.33577	PA16_JQ_gem down vs PA16_VC	0.859705	1.35929	0.158111	1
3580	COL16A1	COL16A1	4.01783	9.37875	0.0906599	0.0625363	0.428397	-2.33428	PA16_JQ_gem down vs PA16_VC	73.3166	102.319	0.139557	1
16865	SAP25	SAP25	3.47721	8.11567	0.196591	0.0985478	0.428456	-2.33396	PA16_JQ_gem down vs PA16_VC	15.3016	40.0835	0.261957	1
4369	DEF6	DEF6	1.92436	4.49038	0.206415	0.178219	0.428551	-2.33344	PA16_JQ_gem down vs PA16_VC	13.8453	37.675	0.272114	1
14768	PLEKHG4B	PLEKHG4B	0.388025	0.90491	0.740465	0.802621	0.4288	-2.33209	PA16_JQ_gem down vs PA16_VC	0.699882	9.10897	1.3015	1
15893	RARRES3	RARRES3	7.05521	16.439	0.223173	0.255771	0.429176	-2.33005	PA16_JQ_gem down vs PA16_VC	11.7904	937.072	7.94775	1
13235	NLGN2	NLGN2	0.75738	1.76186	0.872205	0.483084	0.429875	-2.32626	PA16_JQ_gem down vs PA16_VC	0.36267	1.64507	0.453599	1
13361	NPFF	NPFF	1.20753	2.80796	0.319412	0.186345	0.430036	-2.32539	PA16_JQ_gem down vs PA16_VC	5.56419	6.472	0.116315	1
2376	CAPN12	CAPN12	13.6955	31.8462	0.4347	0.217871	0.43005	-2.32531	PA16_JQ_gem down vs PA16_VC	2.82816	591.247	20.9057	1
16746	RTL8B	RTL8B	0.377674	0.877721	0.816385	0.813681	0.43029	-2.32402	PA16_JQ_gem down vs PA16_VC	0.490015	6.74744	1.37699	1
5322	ERAP2	ERAP2	2.48269	5.7698	0.170749	0.118921	0.43029	-2.32401	PA16_JQ_gem down vs PA16_VC	20.4043	39.3785	0.192991	1
5665	FAM198B	FAM198B	1.14017	2.64959	0.356998	0.226448	0.430319	-2.32386	PA16_JQ_gem down vs PA16_VC	4.37866	6.8844	0.157226	1
3409	CLIC2	CLIC2	0.117849	0.273356	0.00746216	0.0315073	0.431118	-2.31955	PA16_JQ_gem down vs PA16_VC	10875.7	3.22628	2.9665e-05	1
9648	LINC01393	LINC01393	0.133734	0.310203	0.282678	0.171769	0.431118	-2.31955	PA16_JQ_gem down vs PA16_VC	7.20838	0.0858456	0.00119091	1
4588	DMRTA2	DMRTA2	0.154469	0.358298	0.673559	0.8029	0.431118	-2.31955	PA16_JQ_gem down vs PA16_VC	0.939173	1.90653	0.203001	1
16274	RLBP1	RLBP1	0.181213	0.420332	0.153984	0.126418	0.431118	-2.31955	PA16_JQ_gem down vs PA16_VC	25.174	0.291428	0.00115766	1
13706	OLFML3	OLFML3	0.300506	0.697039	0.537086	0.428652	0.431118	-2.31955	PA16_JQ_gem down vs PA16_VC	1.71638	0.858619	0.050025	1
9561	LINC01176	LINC01176	1.11009	2.5749	0.240345	0.172012	0.431118	-2.31955	PA16_JQ_gem down vs PA16_VC	10.1145	8.32421	0.0822996	1
18350	SPEG	SPEG	0.85228	1.97569	0.661453	0.467358	0.431383	-2.31813	PA16_JQ_gem down vs PA16_VC	0.989869	5.08624	0.51383	1
18759	SULT1A3	SULT1A3	1.91407	4.43294	0.0589165	0.0366598	0.431784	-2.31597	PA16_JQ_gem down vs PA16_VC	174.106	18.3559	0.0105429	1
18760	SULT1A4	SULT1A4	1.91407	4.43294	0.0589165	0.0366598	0.431784	-2.31597	PA16_JQ_gem down vs PA16_VC	174.106	18.3559	0.0105429	1
16060	REC8	REC8	2.43713	5.64296	0.0339353	0.0302132	0.431889	-2.31541	PA16_JQ_gem down vs PA16_VC	525.526	60.9159	0.0115914	1
191	ACP7	ACP7	1.7781	4.11323	0.114981	0.110991	0.432288	-2.31327	PA16_JQ_gem down vs PA16_VC	45.4413	38.4342	0.0845799	1
11528	LTBP4	LTBP4	2.0643	4.76829	0.208002	0.598911	0.432923	-2.30988	PA16_JQ_gem down vs PA16_VC	13.6291	937.135	6.87597	1
13540	NTSR1	NTSR1	2.78529	6.42977	0.00347943	0.00268662	0.433186	-2.30848	PA16_JQ_gem down vs PA16_VC	50024.4	59.1674	0.000118277	1
14014	PALM3	PALM3	3.07885	7.10604	0.8136	0.464656	0.433272	-2.30802	PA16_JQ_gem down vs PA16_VC	0.496861	32.2526	6.49128	1
19485	TMC8	TMC8	0.772337	1.78186	0.161997	0.0915346	0.433444	-2.3071	PA16_JQ_gem down vs PA16_VC	22.7093	2.42568	0.0106814	1
16930	SCARF1	SCARF1	0.19531	0.450352	0.237781	0.166883	0.433684	-2.30583	PA16_JQ_gem down vs PA16_VC	10.342	0.242149	0.00234142	1
14540	PICART1	PICART1	0.271568	0.62619	0.864212	0.540164	0.433684	-2.30583	PA16_JQ_gem down vs PA16_VC	0.379924	0.307671	0.0809824	1
17343	SHANK3	SHANK3	0.46508	1.07208	0.771481	0.571536	0.433809	-2.30516	PA16_JQ_gem down vs PA16_VC	0.607752	1.76177	0.289882	1
13526	NTF4	NTF4	1.05934	2.43829	0.353316	0.269042	0.43446	-2.30171	PA16_JQ_gem down vs PA16_VC	4.47835	8.61089	0.192278	1
253	ACY3	ACY3	2.72711	6.27484	0.229763	0.424846	0.434611	-2.30091	PA16_JQ_gem down vs PA16_VC	11.1028	433.804	3.90717	1
5432	ETV7	ETV7	1.50914	3.47107	0.22347	0.142955	0.434775	-2.30004	PA16_JQ_gem down vs PA16_VC	11.7581	11.8056	0.100404	1
17104	SEMA3A	SEMA3A	1.0192	2.34239	0.0979783	0.101279	0.435109	-2.29827	PA16_JQ_gem down vs PA16_VC	62.72	14.1344	0.0225357	1
3537	CNTD2	CNTD2	0.101926	0.233824	0.876015	0.863461	0.435908	-2.29406	PA16_JQ_gem down vs PA16_VC	0.354536	0.649975	0.183331	1
18180	SNX32	SNX32	0.108621	0.249184	0.853904	0.583137	0.435908	-2.29406	PA16_JQ_gem down vs PA16_VC	0.402595	0.0674627	0.016757	1
9582	LINC01224	LINC01224	0.14463	0.331791	0.290147	0.464345	0.435908	-2.29406	PA16_JQ_gem down vs PA16_VC	6.82301	0.954728	0.0139928	1
5518	FAAHP1	FAAHP1	0.146171	0.335327	0.605674	0.474103	0.435908	-2.29406	PA16_JQ_gem down vs PA16_VC	1.26221	0.191863	0.0152006	1
8566	KCNQ4	KCNQ4	0.451816	1.03649	0.296631	0.19435	0.435909	-2.29406	PA16_JQ_gem down vs PA16_VC	6.51173	1.10534	0.0169746	1
20695	URGCP-MRPS24	URGCP-MRPS24	0.100037	0.229004	0.516181	0.48819	0.436835	-2.2892	PA16_JQ_gem down vs PA16_VC	1.89135	0.146038	0.00772138	1
2716	CCNF	CCNF	1.76997	4.04722	0.284998	0.224783	0.43733	-2.2866	PA16_JQ_gem down vs PA16_VC	7.08543	24.9522	0.352162	1
286	ADAMTS15	ADAMTS15	0.274963	0.628644	0.431533	0.321338	0.437391	-2.28629	PA16_JQ_gem down vs PA16_VC	2.87553	0.548995	0.0190919	1
11338	LOX	LOX	0.463237	1.05831	0.408472	0.374518	0.437712	-2.2846	PA16_JQ_gem down vs PA16_VC	3.25424	2.56405	0.0787911	1
7560	HLA-B	HLA-B	15.9625	36.4657	0.0971625	0.082881	0.43774	-2.28446	PA16_JQ_gem down vs PA16_VC	63.7839	2298.27	3.60322	1
15559	PTGS1	PTGS1	0.139321	0.31819	0.322942	0.189223	0.437854	-2.28387	PA16_JQ_gem down vs PA16_VC	5.43501	0.081574	0.0015009	1
6774	GMPR	GMPR	0.261951	0.598261	0.994516	0.887454	0.437854	-2.28387	PA16_JQ_gem down vs PA16_VC	0.0804389	1.42529	1.7719	1
1020	ARHGAP40	ARHGAP40	0.214416	0.489032	0.486006	0.628135	0.43845	-2.28076	PA16_JQ_gem down vs PA16_VC	2.1843	1.88464	0.0862811	1
14884	PNMT	PNMT	2.37305	5.40532	0.0526444	0.0395278	0.439022	-2.27779	PA16_JQ_gem down vs PA16_VC	218.156	38.7646	0.0177692	1
20734	USP2	USP2	0.156127	0.355181	0.551099	0.501425	0.439571	-2.27495	PA16_JQ_gem down vs PA16_VC	1.60993	0.321814	0.0199893	1
8817	KLK1	KLK1	0.483233	1.09933	0.0579106	0.317523	0.439571	-2.27495	PA16_JQ_gem down vs PA16_VC	180.22	101.48	0.0563091	1
5204	EMP3	EMP3	18.3164	41.6532	0.773944	0.479511	0.439736	-2.27409	PA16_JQ_gem down vs PA16_VC	0.60085	1438.37	239.388	1
7898	ICAM3	ICAM3	1.35439	3.07701	0.636533	0.368734	0.440163	-2.27189	PA16_JQ_gem down vs PA16_VC	1.10303	7.00068	0.634677	1
19489	TMCC3	TMCC3	0.766933	1.73952	0.022522	0.03306	0.440889	-2.26815	PA16_JQ_gem down vs PA16_VC	1193.58	15.2512	0.00127776	1
18820	SYCE1L	SYCE1L	0.864407	1.95955	0.975193	0.895134	0.441125	-2.26693	PA16_JQ_gem down vs PA16_VC	0.143667	31.1786	21.7019	1
18956	TAP2	TAP2	0.431157	0.977269	0.539738	0.390978	0.441186	-2.26662	PA16_JQ_gem down vs PA16_VC	1.69561	1.25711	0.074139	1
20126	TRIM69	TRIM69	0.17998	0.407592	0.0223225	0.0151826	0.441569	-2.26465	PA16_JQ_gem down vs PA16_VC	1215.02	0.179078	1.47386e-05	1
2913	CDHR2	CDHR2	4.87907	11.0486	0.0477203	0.0534542	0.4416	-2.26449	PA16_JQ_gem down vs PA16_VC	265.58	358.03	0.13481	1
9684	LINC01503	LINC01503	1.54802	3.50283	0.83395	0.478792	0.441934	-2.26278	PA16_JQ_gem down vs PA16_VC	0.448038	7.49169	1.67211	1
17611	SLC26A11	SLC26A11	0.61528	1.39161	0.466336	0.340661	0.442135	-2.26175	PA16_JQ_gem down vs PA16_VC	2.40634	2.54823	0.105897	1
8277	IRF7	IRF7	11.1968	25.3179	0.0890519	0.0501224	0.442249	-2.26117	PA16_JQ_gem down vs PA16_VC	76.0015	471.66	0.620593	1
1181	ASAP1-IT2	ASAP1-IT2	0.117239	0.26497	0.672708	0.448532	0.442463	-2.26008	PA16_JQ_gem down vs PA16_VC	0.942652	0.0743369	0.00788593	1
13923	OXCT2	OXCT2	0.130545	0.295041	0.690086	0.446397	0.442463	-2.26008	PA16_JQ_gem down vs PA16_VC	0.874003	0.0843001	0.00964529	1
7276	HAPLN4	HAPLN4	0.138438	0.31288	0.080617	0.060359	0.442463	-2.26008	PA16_JQ_gem down vs PA16_VC	92.8185	0.127715	0.000137596	1
714	ANKLE1	ANKLE1	0.147988	0.334465	0.380745	0.456695	0.442463	-2.26008	PA16_JQ_gem down vs PA16_VC	3.80341	0.503335	0.0132338	1
9620	LINC01311	LINC01311	0.422561	0.955021	0.755093	0.449064	0.442463	-2.26008	PA16_JQ_gem down vs PA16_VC	0.655184	0.673471	0.102791	1
16306	RNA45SN2	RNA45SN2	2.10329	4.75321	0.121233	0.22966	0.442498	-2.2599	PA16_JQ_gem down vs PA16_VC	40.8383	204.072	0.499707	1
1834	BTN3A3	BTN3A3	1.27722	2.88516	0.517923	0.467806	0.442685	-2.25895	PA16_JQ_gem down vs PA16_VC	1.87597	19.8034	1.05563	1
8798	KLHL30	KLHL30	0.136413	0.307451	0.00214275	0.00523854	0.443692	-2.25382	PA16_JQ_gem down vs PA16_VC	131904	1.30645	9.9045e-07	1
21666	ZNF385A	ZNF385A	3.6693	8.25434	0.230677	0.130392	0.44453	-2.24957	PA16_JQ_gem down vs PA16_VC	11.012	49.9499	0.453594	1
19612	TMEM191B	TMEM191B	0.130452	0.293398	0.92624	0.799415	0.444624	-2.24909	PA16_JQ_gem down vs PA16_VC	0.25076	0.313366	0.124967	1
12308	MN1	MN1	1.28854	2.89762	0.66186	0.453456	0.444689	-2.24876	PA16_JQ_gem down vs PA16_VC	0.988121	9.53834	0.9653	1
4699	DNTTIP1	DNTTIP1	15.5666	34.9987	0.219472	0.0778487	0.444776	-2.24832	PA16_JQ_gem down vs PA16_VC	12.204	348.017	2.85166	1
16178	RGS4	RGS4	0.266034	0.598091	0.33282	0.318115	0.444804	-2.24818	PA16_JQ_gem down vs PA16_VC	5.09508	0.837113	0.0164298	1
5857	FAR2	FAR2	1.9479	4.37447	0.111258	0.069304	0.445287	-2.24574	PA16_JQ_gem down vs PA16_VC	48.5582	17.0772	0.0351684	1
8279	IRF9	IRF9	37.1565	83.3523	0.2701	0.114914	0.445776	-2.24328	PA16_JQ_gem down vs PA16_VC	7.93107	2818.35	35.5356	1
11746	MAP3K7CL	MAP3K7CL	0.715976	1.606	0.441936	0.251312	0.445815	-2.24309	PA16_JQ_gem down vs PA16_VC	2.72368	1.87252	0.0687497	1
446	AGER	AGER	0.109344	0.245162	0.497988	0.212205	0.446006	-2.24212	PA16_JQ_gem down vs PA16_VC	2.06166	0.0227974	0.00110578	1
8463	KAZALD1	KAZALD1	0.534413	1.19764	0.0648395	0.0370637	0.44622	-2.24104	PA16_JQ_gem down vs PA16_VC	143.686	1.07358	0.000747167	1
19796	TMSB15B	TMSB15B	0.143824	0.321942	0.0569436	0.216514	0.446738	-2.23845	PA16_JQ_gem down vs PA16_VC	186.405	3.70238	0.0019862	1
16486	ROM1	ROM1	0.464653	1.0401	0.844444	0.466244	0.446738	-2.23845	PA16_JQ_gem down vs PA16_VC	0.423865	0.567448	0.133875	1
5924	FBXO27	FBXO27	5.95899	13.3345	0.0934342	0.0932776	0.446884	-2.23772	PA16_JQ_gem down vs PA16_VC	69.0058	408.777	0.59238	1
15115	PPP1R1C	PPP1R1C	0.596423	1.33441	0.321995	0.47956	0.446956	-2.23736	PA16_JQ_gem down vs PA16_VC	5.46925	13.0973	0.239471	1
7200	GUCY1B2	GUCY1B2	1.26945	2.83989	0.799375	0.473407	0.447006	-2.23711	PA16_JQ_gem down vs PA16_VC	0.532705	5.55714	1.04319	1
19316	THBD	THBD	1.75199	3.9128	0.779372	0.444662	0.447759	-2.23335	PA16_JQ_gem down vs PA16_VC	0.585834	9.64288	1.64601	1
17522	SLC19A3	SLC19A3	0.337122	0.751896	0.282208	0.320149	0.448362	-2.23034	PA16_JQ_gem down vs PA16_VC	7.23366	1.88265	0.0260262	1
953	AQP7	AQP7	0.471185	1.0467	0.643132	0.427344	0.450163	-2.22142	PA16_JQ_gem down vs PA16_VC	1.07183	1.11997	0.104491	1
14746	PLD6	PLD6	0.420931	0.934238	0.726409	0.429066	0.45056	-2.21946	PA16_JQ_gem down vs PA16_VC	0.74513	0.626289	0.084051	1
1198	ASB9	ASB9	0.527084	1.16984	0.769489	0.533963	0.45056	-2.21946	PA16_JQ_gem down vs PA16_VC	0.613379	1.56908	0.255809	1
17532	SLC22A1	SLC22A1	0.194333	0.430951	0.421135	0.294872	0.450939	-2.21759	PA16_JQ_gem down vs PA16_VC	3.03863	0.212167	0.0069823	1
20062	TRHDE-AS1	TRHDE-AS1	0.577198	1.27921	0.679442	0.589192	0.451214	-2.21624	PA16_JQ_gem down vs PA16_VC	0.915462	3.98044	0.434801	1
2765	CD14	CD14	0.219743	0.48618	0.187259	0.156893	0.451978	-2.2125	PA16_JQ_gem down vs PA16_VC	16.9025	0.379659	0.00224617	1
17588	SLC25A34	SLC25A34	0.258285	0.571455	0.0754838	0.0405539	0.451978	-2.2125	PA16_JQ_gem down vs PA16_VC	105.923	0.21135	0.000199531	1
17201	SERPINF1	SERPINF1	0.852078	1.88522	0.256466	0.182046	0.451978	-2.2125	PA16_JQ_gem down vs PA16_VC	8.83753	4.07717	0.0461347	1
16307	RNA45SN3	RNA45SN3	10.6637	23.5839	0.0949806	0.291614	0.452161	-2.2116	PA16_JQ_gem down vs PA16_VC	66.7652	13546.5	20.2897	1
18403	SPRED3	SPRED3	0.77485	1.71362	0.1727	0.192261	0.452171	-2.21155	PA16_JQ_gem down vs PA16_VC	19.9374	8.52641	0.0427658	1
2764	CD109	CD109	2.00892	4.44062	0.442513	0.351116	0.452397	-2.21045	PA16_JQ_gem down vs PA16_VC	2.71557	30.3882	1.11904	1
12724	MYH15	MYH15	0.115941	0.256253	0.106596	0.13651	0.452449	-2.21019	PA16_JQ_gem down vs PA16_VC	52.9316	0.247112	0.000466851	1
13872	OSGEPL1-AS1	OSGEPL1-AS1	0.144574	0.319495	0.488516	0.449801	0.452508	-2.20991	PA16_JQ_gem down vs PA16_VC	2.15787	0.240507	0.0111456	1
13241	NLRC5	NLRC5	1.21931	2.69358	0.0711661	0.0630483	0.452671	-2.20911	PA16_JQ_gem down vs PA16_VC	119.212	12.7902	0.010729	1
19832	TNFRSF19	TNFRSF19	0.867175	1.91512	0.984953	0.771416	0.452803	-2.20846	PA16_JQ_gem down vs PA16_VC	0.116502	4.54107	3.89785	1
73	ABCC6	ABCC6	0.300049	0.661279	0.635307	0.381305	0.45374	-2.2039	PA16_JQ_gem down vs PA16_VC	1.10893	0.337111	0.0303997	1
16803	S100A13	S100A13	15.8705	34.9708	0.980056	0.664564	0.453821	-2.20351	PA16_JQ_gem down vs PA16_VC	0.130762	704.761	538.965	1
15570	PTMS	PTMS	66.9567	147.436	0.619743	0.424759	0.454139	-2.20197	PA16_JQ_gem down vs PA16_VC	1.18678	23848.5	2009.51	1
7098	GRTP1	GRTP1	3.95078	8.69849	0.0979796	0.0979215	0.454192	-2.20171	PA16_JQ_gem down vs PA16_VC	62.7184	169.909	0.270908	1
17264	SFTPD	SFTPD	0.391803	0.860976	0.258601	0.174282	0.455069	-2.19747	PA16_JQ_gem down vs PA16_VC	8.68607	0.753857	0.00867892	1
21962	ZNF771	ZNF771	0.709157	1.55733	0.686541	0.345228	0.455368	-2.19603	PA16_JQ_gem down vs PA16_VC	0.887611	1.15912	0.130589	1
17843	SLCO4A1-AS1	SLCO4A1-AS1	1.44112	3.16374	0.253495	0.165807	0.455513	-2.19532	PA16_JQ_gem down vs PA16_VC	9.05469	9.54157	0.105377	1
18233	SOX21	SOX21	0.181275	0.397835	0.03648	0.225214	0.455653	-2.19465	PA16_JQ_gem down vs PA16_VC	454.718	14.5423	0.00319809	1
10169	LOC100126784	LOC100126784	0.366078	0.801454	0.378955	0.284642	0.456767	-2.1893	PA16_JQ_gem down vs PA16_VC	3.84304	0.837444	0.0217912	1
21112	WNT10A	WNT10A	12.3652	27.0598	0.0224481	0.0151155	0.456958	-2.18838	PA16_JQ_gem down vs PA16_VC	1201.46	731.549	0.0608882	1
14476	PHF11	PHF11	6.42475	14.0498	0.0420249	0.0199926	0.457285	-2.18682	PA16_JQ_gem down vs PA16_VC	342.549	98.2736	0.0286889	1
1323	ATP23	ATP23	0.406632	0.889175	0.163904	0.0722423	0.457314	-2.18668	PA16_JQ_gem down vs PA16_VC	22.1755	0.335334	0.00151218	1
21103	WIPI1	WIPI1	5.78429	12.6446	0.381364	0.219774	0.457453	-2.18602	PA16_JQ_gem down vs PA16_VC	3.78983	115.335	3.04329	1
9106	LEMD1	LEMD1	6.11819	13.3654	0.323941	0.229791	0.457765	-2.18453	PA16_JQ_gem down vs PA16_VC	5.39921	202.047	3.74216	1
5425	ETV1	ETV1	0.439912	0.960448	0.114643	0.19396	0.458027	-2.18328	PA16_JQ_gem down vs PA16_VC	45.7124	6.12415	0.0133971	1
14073	PARP9	PARP9	12.0875	26.3509	0.0279769	0.0225171	0.458715	-2.18	PA16_JQ_gem down vs PA16_VC	773.383	984.997	0.127362	1
3770	CPVL	CPVL	17.8175	38.8351	0.645252	0.579842	0.458799	-2.1796	PA16_JQ_gem down vs PA16_VC	1.06201	3894.51	366.712	1
590	ALG1L	ALG1L	1.75573	3.82647	0.054982	0.0664702	0.458839	-2.17941	PA16_JQ_gem down vs PA16_VC	199.97	47.0804	0.0235438	1
18316	SPATC1L	SPATC1L	0.177066	0.385235	0.0564248	0.0538151	0.459631	-2.17566	PA16_JQ_gem down vs PA16_VC	189.855	0.295356	0.000155569	1
3563	COCH	COCH	2.83744	6.16948	0.487016	0.592731	0.459916	-2.17431	PA16_JQ_gem down vs PA16_VC	2.17362	217.906	10.025	1
18939	TAGLN	TAGLN	2.85452	6.20577	0.745611	0.75184	0.459978	-2.17402	PA16_JQ_gem down vs PA16_VC	0.683889	227.532	33.2704	1
3454	CLTCL1	CLTCL1	0.158339	0.344161	0.426222	0.216834	0.460073	-2.17357	PA16_JQ_gem down vs PA16_VC	2.95735	0.0641337	0.00216862	1
11034	LOC105447645	LOC105447645	0.102201	0.222134	0.187393	0.30569	0.460088	-2.1735	PA16_JQ_gem down vs PA16_VC	16.8779	0.329281	0.00195096	1
18493	SRRM3	SRRM3	0.242856	0.527633	0.420663	0.444548	0.460275	-2.17261	PA16_JQ_gem down vs PA16_VC	3.04632	0.870296	0.0285687	1
14187	PCDHGA5	PCDHGA5	0.114956	0.249549	0.715353	0.415814	0.460656	-2.17082	PA16_JQ_gem down vs PA16_VC	0.782443	0.0414969	0.00530351	1
3996	CTSLP2	CTSLP2	0.933778	2.02497	0.730828	0.493301	0.461132	-2.16858	PA16_JQ_gem down vs PA16_VC	0.730651	4.1706	0.570806	1
10277	LOC100270804	LOC100270804	0.68202	1.47818	0.470515	0.365428	0.461392	-2.16736	PA16_JQ_gem down vs PA16_VC	2.35684	3.12344	0.132527	1
13878	OSR1	OSR1	0.600661	1.30105	0.97224	0.779382	0.461676	-2.16602	PA16_JQ_gem down vs PA16_VC	0.151079	2.8415	1.8808	1
4579	DMBX1	DMBX1	0.880678	1.90528	0.314704	0.220757	0.462229	-2.16343	PA16_JQ_gem down vs PA16_VC	5.74327	3.93677	0.0685457	1
207	ACSM3	ACSM3	1.9024	4.11567	0.457722	0.335562	0.462232	-2.16341	PA16_JQ_gem down vs PA16_VC	2.51263	20.8476	0.829713	1
15018	POU5F1B	POU5F1B	0.117308	0.253373	0.691498	0.596217	0.462986	-2.15989	PA16_JQ_gem down vs PA16_VC	0.86864	0.148575	0.0171044	1
17785	SLC6A12	SLC6A12	0.399754	0.863057	0.002321	0.00224421	0.463184	-2.15897	PA16_JQ_gem down vs PA16_VC	112422	1.49941	1.33374e-06	1
15758	RAB40B	RAB40B	8.51318	18.3405	0.565302	0.307618	0.464174	-2.15437	PA16_JQ_gem down vs PA16_VC	1.50988	200.72	13.2937	1
18767	SULT2B1	SULT2B1	4.18039	8.99104	0.220493	0.140439	0.464951	-2.15076	PA16_JQ_gem down vs PA16_VC	12.0879	70.3389	0.581897	1
1428	AVEN	AVEN	3.40433	7.30761	0.373216	0.197983	0.465862	-2.14656	PA16_JQ_gem down vs PA16_VC	3.97399	31.2755	0.787004	1
11523	LTB4R	LTB4R	2.45673	5.27243	0.104164	0.0652728	0.465958	-2.14612	PA16_JQ_gem down vs PA16_VC	55.4497	23.27	0.0419659	1
3253	CHRM4	CHRM4	0.101926	0.218236	0.207299	0.36164	0.467044	-2.14113	PA16_JQ_gem down vs PA16_VC	13.7243	0.37815	0.00275532	1
18848	SYNGR4	SYNGR4	0.104264	0.223243	0.506957	0.397078	0.467044	-2.14113	PA16_JQ_gem down vs PA16_VC	1.97543	0.0723926	0.00366465	1
2471	CATSPERB	CATSPERB	0.113189	0.242352	0.0364919	0.132162	0.467044	-2.14113	PA16_JQ_gem down vs PA16_VC	454.42	1.68174	0.000370084	1
12178	MIR137HG	MIR137HG	0.128588	0.275324	0.618143	0.458366	0.467044	-2.14113	PA16_JQ_gem down vs PA16_VC	1.19511	0.098972	0.00828143	1
11270	LOC646903	LOC646903	0.13471	0.288431	0.244475	0.275796	0.467044	-2.14113	PA16_JQ_gem down vs PA16_VC	9.76324	0.246772	0.00252757	1
15122	PPP1R32	PPP1R32	0.137528	0.294466	0.280955	0.266913	0.467044	-2.14113	PA16_JQ_gem down vs PA16_VC	7.30167	0.178613	0.00244619	1
14009	PALD1	PALD1	0.138973	0.297559	0.94929	0.752843	0.467044	-2.14113	PA16_JQ_gem down vs PA16_VC	0.202938	0.152558	0.0751748	1
7786	HSD17B3	HSD17B3	0.139984	0.299724	0.0905934	0.230888	0.467044	-2.14113	PA16_JQ_gem down vs PA16_VC	73.4247	1.3489	0.00183712	1
9627	LINC01341	LINC01341	0.141355	0.30266	0.0965288	0.063601	0.467044	-2.14113	PA16_JQ_gem down vs PA16_VC	64.629	0.0844799	0.000130715	1
10678	LOC101928673	LOC101928673	0.145448	0.311423	0.883485	0.521419	0.467044	-2.14113	PA16_JQ_gem down vs PA16_VC	0.33874	0.053384	0.0157596	1
13915	OVOL1-AS1	OVOL1-AS1	0.145903	0.312396	0.728211	0.451867	0.467044	-2.14113	PA16_JQ_gem down vs PA16_VC	0.739197	0.0756272	0.010231	1
5133	ELFN1-AS1	ELFN1-AS1	0.157639	0.337524	0.0638817	0.255737	0.467044	-2.14113	PA16_JQ_gem down vs PA16_VC	148.038	4.32242	0.00291981	1
7493	HIST1H2AK	HIST1H2AK	0.172546	0.369442	0.180994	0.328849	0.467044	-2.14113	PA16_JQ_gem down vs PA16_VC	18.119	1.13311	0.0062537	1
10760	LOC101929552	LOC101929552	0.177168	0.379338	0.826209	0.647594	0.467044	-2.14113	PA16_JQ_gem down vs PA16_VC	0.466292	0.2495	0.0535073	1
4556	DLGAP4-AS1	DLGAP4-AS1	0.197277	0.422395	0.259375	0.159642	0.467044	-2.14113	PA16_JQ_gem down vs PA16_VC	8.63212	0.143523	0.00166266	1
8340	ITGB1BP2	ITGB1BP2	0.224558	0.480807	0.0900617	0.05374	0.467044	-2.14113	PA16_JQ_gem down vs PA16_VC	74.2987	0.174653	0.000235069	1
16722	RSPH9	RSPH9	0.274813	0.58841	0.122076	0.118771	0.467044	-2.14113	PA16_JQ_gem down vs PA16_VC	40.2716	0.705561	0.00175201	1
19866	TNNC1	TNNC1	0.304104	0.651124	0.435527	0.719118	0.467044	-2.14113	PA16_JQ_gem down vs PA16_VC	2.81595	7.60235	0.269975	1
5914	FBXO10	FBXO10	0.329629	0.705776	0.806009	0.54975	0.467044	-2.14113	PA16_JQ_gem down vs PA16_VC	0.5158	0.499437	0.0968275	1
12184	MIR193BHG	MIR193BHG	0.389551	0.834079	0.973792	0.802	0.467044	-2.14113	PA16_JQ_gem down vs PA16_VC	0.147218	1.40767	0.956179	1
6600	GEMIN7-AS1	GEMIN7-AS1	0.187066	0.400202	0.100167	0.0838381	0.467431	-2.13936	PA16_JQ_gem down vs PA16_VC	59.9938	0.239084	0.000398515	1
14855	PMP22	PMP22	3.6226	7.74352	0.269871	0.175728	0.467824	-2.13756	PA16_JQ_gem down vs PA16_VC	7.94517	54.1311	0.681308	1
19555	TMEM147-AS1	TMEM147-AS1	3.04085	6.49344	0.788679	0.424867	0.468296	-2.1354	PA16_JQ_gem down vs PA16_VC	0.560697	20.751	3.70092	1
15380	PRR5L	PRR5L	1.92118	4.10004	0.346313	0.294373	0.468577	-2.13412	PA16_JQ_gem down vs PA16_VC	4.67681	27.5807	0.589734	1
20231	TSPAN1	TSPAN1	40.051	85.389	0.510211	0.390308	0.469041	-2.13201	PA16_JQ_gem down vs PA16_VC	1.94525	9895.64	508.708	1
15473	PSMB8	PSMB8	1.51008	3.21723	0.453835	0.284519	0.469373	-2.1305	PA16_JQ_gem down vs PA16_VC	2.56256	8.57698	0.334703	1
2252	CA3	CA3	2.50821	5.33803	0.695517	0.420917	0.469875	-2.12823	PA16_JQ_gem down vs PA16_VC	0.853538	20.6851	2.42346	1
12559	MST1L	MST1L	1.74504	3.71252	0.894798	0.557301	0.470042	-2.12747	PA16_JQ_gem down vs PA16_VC	0.315151	8.7603	2.77972	1
8182	INPP5J	INPP5J	0.559314	1.18968	0.75958	0.43305	0.470137	-2.12704	PA16_JQ_gem down vs PA16_VC	0.64193	0.834825	0.130049	1
13098	NES	NES	2.15636	4.58646	0.623975	0.485046	0.470158	-2.12695	PA16_JQ_gem down vs PA16_VC	1.16506	31.3145	2.6878	1
16740	RTKN2	RTKN2	1.52074	3.22912	0.301232	0.20873	0.470944	-2.12339	PA16_JQ_gem down vs PA16_VC	6.30294	10.642	0.168842	1
6217	FOXCUT	FOXCUT	0.985976	2.09351	0.0552903	0.050824	0.470969	-2.12328	PA16_JQ_gem down vs PA16_VC	197.742	7.76257	0.00392561	1
6373	FXYD3	FXYD3	106.181	225.445	0.744057	0.449319	0.470985	-2.12321	PA16_JQ_gem down vs PA16_VC	0.688687	35573.3	5165.38	1
14806	PLP2	PLP2	81.9089	173.865	0.684318	0.349114	0.471106	-2.12266	PA16_JQ_gem down vs PA16_VC	0.896244	14141.1	1577.81	1
4295	DDB2	DDB2	6.37086	13.5029	0.590735	0.307356	0.471816	-2.11947	PA16_JQ_gem down vs PA16_VC	1.34809	94.2	6.98766	1
3395	CLEC2D	CLEC2D	1.9986	4.23254	0.37055	0.17874	0.472198	-2.11775	PA16_JQ_gem down vs PA16_VC	4.03689	8.37712	0.207514	1
6896	GPA33	GPA33	0.85924	1.81952	0.174354	0.234121	0.472233	-2.1176	PA16_JQ_gem down vs PA16_VC	19.5541	13.3835	0.0684434	1
6969	GPR19	GPR19	0.667877	1.41376	0.442843	0.26403	0.472412	-2.11679	PA16_JQ_gem down vs PA16_VC	2.71094	1.46176	0.0539208	1
7692	HOXB13	HOXB13	0.339863	0.71836	0.177271	0.365463	0.47311	-2.11368	PA16_JQ_gem down vs PA16_VC	18.9037	5.66343	0.0299593	1
1011	ARHGAP29	ARHGAP29	0.775557	1.63928	0.464191	0.59352	0.47311	-2.11368	PA16_JQ_gem down vs PA16_VC	2.43225	16.4691	0.677111	1
185	ACOXL	ACOXL	0.255819	0.540533	0.301135	0.203783	0.473271	-2.11295	PA16_JQ_gem down vs PA16_VC	6.30724	0.28093	0.00445409	1
16067	REEP2	REEP2	0.431999	0.912465	0.548797	0.512953	0.473442	-2.11219	PA16_JQ_gem down vs PA16_VC	1.62687	2.03705	0.125213	1
10178	LOC100128288	LOC100128288	0.434944	0.917966	0.259589	0.233542	0.473813	-2.11054	PA16_JQ_gem down vs PA16_VC	8.61722	1.48414	0.017223	1
4128	CYP2E1	CYP2E1	0.539616	1.13839	0.0339924	0.164694	0.474015	-2.10964	PA16_JQ_gem down vs PA16_VC	523.762	65.7529	0.012554	1
14853	PMM1	PMM1	3.36126	7.0865	0.867661	0.703698	0.474319	-2.10829	PA16_JQ_gem down vs PA16_VC	0.372445	102.456	27.509	1
14359	PECAM1	PECAM1	0.600416	1.26483	0.278419	0.338794	0.474701	-2.10659	PA16_JQ_gem down vs PA16_VC	7.44216	5.69571	0.076533	1
8830	KLK8	KLK8	6.42989	13.5452	0.291868	0.255606	0.4747	-2.10659	PA16_JQ_gem down vs PA16_VC	6.73835	307.47	4.563	1
13079	NEK3	NEK3	2.38055	5.01419	0.708158	0.460928	0.474763	-2.10632	PA16_JQ_gem down vs PA16_VC	0.80759	21.8971	2.71141	1
10416	LOC100507412	LOC100507412	0.904566	1.90473	0.111283	0.111886	0.474906	-2.10568	PA16_JQ_gem down vs PA16_VC	48.5365	7.65553	0.0157727	1
15474	PSMB8-AS1	PSMB8-AS1	0.279851	0.589231	0.0756865	0.0466509	0.474944	-2.10551	PA16_JQ_gem down vs PA16_VC	105.355	0.271721	0.00025791	1
15242	PRH1-PRR4	PRH1-PRR4	0.108875	0.229182	0.257481	0.206428	0.475061	-2.10499	PA16_JQ_gem down vs PA16_VC	8.76503	0.071662	0.00081759	1
14350	PDZK1IP1	PDZK1IP1	72.091	151.631	0.459998	0.37031	0.475436	-2.10333	PA16_JQ_gem down vs PA16_VC	2.48397	33976.5	1367.83	1
6461	GALNT5	GALNT5	2.62559	5.51672	0.0914128	0.158113	0.475933	-2.10114	PA16_JQ_gem down vs PA16_VC	72.1077	193.813	0.268783	1
12682	MVB12B	MVB12B	0.410945	0.863125	0.243295	0.261917	0.476113	-2.10034	PA16_JQ_gem down vs PA16_VC	9.86177	1.91934	0.0194625	1
3145	CFB	CFB	2.438	5.11987	0.104878	0.16074	0.476185	-2.10003	PA16_JQ_gem down vs PA16_VC	54.6919	130.916	0.23937	1
17759	SLC4A3	SLC4A3	1.85921	3.90224	0.412064	0.230758	0.476446	-2.09887	PA16_JQ_gem down vs PA16_VC	3.19108	9.57777	0.300142	1
12499	MRPS30-DT	MRPS30-DT	0.47414	0.99489	0.484237	0.388226	0.476576	-2.0983	PA16_JQ_gem down vs PA16_VC	2.20318	1.45817	0.0661847	1
19455	TM4SF1-AS1	TM4SF1-AS1	5.5699	11.6825	0.949446	0.730222	0.476774	-2.09743	PA16_JQ_gem down vs PA16_VC	0.202606	186.006	91.8071	1
12891	NAV2	NAV2	0.745148	1.56145	0.497956	0.257121	0.477215	-2.09549	PA16_JQ_gem down vs PA16_VC	2.06197	1.25483	0.0608559	1
5531	FADS1	FADS1	3.83585	8.03787	0.121985	0.118999	0.477222	-2.09546	PA16_JQ_gem down vs PA16_VC	40.3322	127.369	0.3158	1
16249	RIMS3	RIMS3	0.167657	0.351171	0.512431	0.698564	0.477423	-2.09458	PA16_JQ_gem down vs PA16_VC	1.92499	1.23473	0.0641421	1
21614	ZNF300P1	ZNF300P1	0.251451	0.526684	0.897745	0.79537	0.477423	-2.09458	PA16_JQ_gem down vs PA16_VC	0.30906	1.0558	0.341616	1
10942	LOC105371998	LOC105371998	0.186182	0.389272	0.105933	0.0836632	0.478283	-2.09081	PA16_JQ_gem down vs PA16_VC	53.6016	0.193132	0.000360311	1
11171	LOC399716	LOC399716	0.15906	0.332459	0.910511	0.590493	0.478435	-2.09015	PA16_JQ_gem down vs PA16_VC	0.282862	0.0756774	0.0267542	1
9014	LAMP3	LAMP3	1.14032	2.38223	0.049468	0.0819279	0.478679	-2.08908	PA16_JQ_gem down vs PA16_VC	247.12	31.9133	0.0129141	1
16356	RNF112	RNF112	0.163922	0.342203	0.843737	0.558025	0.47902	-2.0876	PA16_JQ_gem down vs PA16_VC	0.425475	0.0975606	0.0229298	1
6798	GNB4	GNB4	1.70398	3.55591	0.0963205	0.0860312	0.479198	-2.08682	PA16_JQ_gem down vs PA16_VC	64.9104	20.5776	0.0317015	1
14434	PGF	PGF	0.816832	1.70447	0.0846762	0.055028	0.479228	-2.08669	PA16_JQ_gem down vs PA16_VC	84.0984	2.48776	0.00295816	1
517	AKAP12	AKAP12	2.19097	4.56868	0.45716	0.375637	0.479563	-2.08523	PA16_JQ_gem down vs PA16_VC	2.51976	31.9385	1.26752	1
3014	CELF6	CELF6	0.281222	0.586285	0.188199	0.223739	0.479667	-2.08478	PA16_JQ_gem down vs PA16_VC	16.7304	1.04667	0.00625607	1
8671	KIAA1549L	KIAA1549L	0.382511	0.797067	0.278452	0.281245	0.479899	-2.08377	PA16_JQ_gem down vs PA16_VC	7.44029	1.4301	0.0192211	1
14062	PARP10	PARP10	13.9395	29.03	0.558956	0.324118	0.480175	-2.08257	PA16_JQ_gem down vs PA16_VC	1.55366	551.222	35.4791	1
13144	NFKBID	NFKBID	4.36776	9.09383	0.393309	0.216656	0.480299	-2.08204	PA16_JQ_gem down vs PA16_VC	3.54021	49.5735	1.4003	1
6372	FXYD2	FXYD2	2.80785	5.8426	0.343049	0.707859	0.480582	-2.08081	PA16_JQ_gem down vs PA16_VC	4.77349	900.476	18.8641	1
7876	HYAL3	HYAL3	1.17568	2.44575	0.178996	0.0928927	0.480703	-2.08029	PA16_JQ_gem down vs PA16_VC	18.5339	3.22844	0.0174191	1
20164	TRNAU1AP	TRNAU1AP	3.67641	7.64678	0.89832	0.508893	0.480779	-2.07996	PA16_JQ_gem down vs PA16_VC	0.307874	25.661	8.33492	1
14088	PATL2	PATL2	0.208904	0.434133	0.100288	0.110681	0.481197	-2.07815	PA16_JQ_gem down vs PA16_VC	59.8482	0.468244	0.000782386	1
4401	DEPDC1	DEPDC1	0.904931	1.88027	0.526351	0.363432	0.481276	-2.07781	PA16_JQ_gem down vs PA16_VC	1.80366	3.53827	0.196172	1
8090	IL23A	IL23A	1.26953	2.63668	0.255111	0.4957	0.481489	-2.07689	PA16_JQ_gem down vs PA16_VC	8.93564	81.2817	0.909635	1
14015	PALMD	PALMD	0.677333	1.40631	0.533614	0.800267	0.481639	-2.07624	PA16_JQ_gem down vs PA16_VC	1.74404	44.019	2.52397	1
830	ANXA8	ANXA8	29.5658	61.3537	0.512189	0.430191	0.481891	-2.07516	PA16_JQ_gem down vs PA16_VC	1.92719	6257.19	324.68	1
7505	HIST1H2BK	HIST1H2BK	64.1507	133.114	0.295146	0.21783	0.481922	-2.07502	PA16_JQ_gem down vs PA16_VC	6.5812	19853.8	301.675	1
13470	NRL	NRL	0.226432	0.469343	0.167646	0.127098	0.482445	-2.07278	PA16_JQ_gem down vs PA16_VC	21.1803	0.255835	0.00120789	1
17203	SERPING1	SERPING1	3.33548	6.91316	0.826699	0.821574	0.482483	-2.07261	PA16_JQ_gem down vs PA16_VC	0.465124	359.266	77.2409	1
2559	CCDC146	CCDC146	1.46851	3.04229	0.477636	0.414175	0.482699	-2.07168	PA16_JQ_gem down vs PA16_VC	2.27547	16.3246	0.717419	1
17726	SLC39A8	SLC39A8	1.81477	3.75864	0.258733	0.210208	0.482827	-2.07114	PA16_JQ_gem down vs PA16_VC	8.67682	19.2574	0.221941	1
1362	ATP6V0A4	ATP6V0A4	0.48075	0.995599	0.0262023	0.038171	0.482876	-2.07093	PA16_JQ_gem down vs PA16_VC	881.742	4.21132	0.000477614	1
21362	ZCWPW1	ZCWPW1	0.653657	1.35367	0.656036	0.518405	0.482876	-2.07092	PA16_JQ_gem down vs PA16_VC	1.01342	2.78758	0.275066	1
17543	SLC22A20P	SLC22A20P	0.834782	1.72779	0.0494787	0.0294117	0.483149	-2.06975	PA16_JQ_gem down vs PA16_VC	247.014	2.10526	0.000852284	1
17369	SHLD2P1	SHLD2P1	0.311995	0.645653	0.695423	0.401462	0.483224	-2.06944	PA16_JQ_gem down vs PA16_VC	0.853886	0.253332	0.0296681	1
6946	GPR143	GPR143	0.686385	1.41954	0.319587	0.274644	0.483528	-2.06813	PA16_JQ_gem down vs PA16_VC	5.55767	3.16508	0.0569498	1
11764	MAPK10	MAPK10	0.150732	0.311209	0.645331	0.557637	0.484342	-2.06466	PA16_JQ_gem down vs PA16_VC	1.06164	0.196752	0.0185328	1
581	ALDOB	ALDOB	0.153057	0.316011	0.0197284	0.511925	0.484342	-2.06466	PA16_JQ_gem down vs PA16_VC	1555.66	222.617	0.0143102	1
7331	HCN2	HCN2	0.426977	0.880967	0.217585	0.16102	0.484668	-2.06327	PA16_JQ_gem down vs PA16_VC	12.4231	0.855254	0.00688439	1
1448	B2M	B2M	686.343	1415.26	0.467662	0.355459	0.48496	-2.06203	PA16_JQ_gem down vs PA16_VC	2.39049	2477960	103659	1
8423	JPH3	JPH3	0.306715	0.632393	0.184543	0.179587	0.485007	-2.06183	PA16_JQ_gem down vs PA16_VC	17.4147	0.775762	0.00445464	1
1808	BTBD19	BTBD19	0.454415	0.936923	0.0385114	0.0333511	0.485007	-2.06182	PA16_JQ_gem down vs PA16_VC	407.973	1.30577	0.000320064	1
1787	BRSK1	BRSK1	0.558165	1.14914	0.240279	0.262089	0.485726	-2.05877	PA16_JQ_gem down vs PA16_VC	10.1203	3.36933	0.0332927	1
491	AIF1L	AIF1L	0.964931	1.98596	0.0302183	0.0330447	0.485877	-2.05814	PA16_JQ_gem down vs PA16_VC	662.86	9.32586	0.00140691	1
6567	GCSAM	GCSAM	0.300828	0.618685	0.462445	0.316837	0.486237	-2.05661	PA16_JQ_gem down vs PA16_VC	2.45362	0.365869	0.0149114	1
14200	PCDHGC3	PCDHGC3	8.73449	17.9508	0.602362	0.290158	0.486581	-2.05516	PA16_JQ_gem down vs PA16_VC	1.28071	130.702	10.2055	1
671	AMY2B	AMY2B	2.68861	5.52527	0.191863	0.231108	0.486602	-2.05507	PA16_JQ_gem down vs PA16_VC	16.0835	93.3703	0.580535	1
5822	FAM89A	FAM89A	1.53656	3.15761	0.0251518	0.0194869	0.486621	-2.05499	PA16_JQ_gem down vs PA16_VC	956.966	11.7884	0.00123185	1
6684	GJB4	GJB4	3.94992	8.10822	0.39519	0.262253	0.487151	-2.05275	PA16_JQ_gem down vs PA16_VC	3.50294	57.8218	1.65066	1
15417	PRSS45	PRSS45	0.335607	0.688636	0.0751001	0.0616126	0.48735	-2.05191	PA16_JQ_gem down vs PA16_VC	107.012	0.628524	0.000587339	1
3793	CREB3L1	CREB3L1	1.16177	2.38297	0.090807	0.73113	0.487528	-2.05116	PA16_JQ_gem down vs PA16_VC	73.0779	2698.37	3.69245	1
4811	DSG2-AS1	DSG2-AS1	0.174563	0.357879	0.684796	0.383668	0.487772	-2.05014	PA16_JQ_gem down vs PA16_VC	0.89438	0.071144	0.00795457	1
16963	SCHIP1	SCHIP1	0.683563	1.40067	0.028694	0.0202162	0.488026	-2.04907	PA16_JQ_gem down vs PA16_VC	735.194	1.90753	0.000259459	1
13435	NR2F1-AS1	NR2F1-AS1	0.544981	1.1165	0.881686	0.640205	0.488114	-2.0487	PA16_JQ_gem down vs PA16_VC	0.342528	1.39098	0.406094	1
8687	KIF12	KIF12	14.873	30.445	0.928537	0.586828	0.48852	-2.047	PA16_JQ_gem down vs PA16_VC	0.246062	518.361	210.662	1
18827	SYDE1	SYDE1	0.7209	1.47493	0.401368	0.238953	0.488768	-2.04596	PA16_JQ_gem down vs PA16_VC	3.38421	1.49369	0.0441371	1
2289	CACNA2D1	CACNA2D1	0.22541	0.46102	0.898422	0.718214	0.488937	-2.04525	PA16_JQ_gem down vs PA16_VC	0.307663	0.38009	0.123541	1
14907	PODXL	PODXL	26.0945	53.3693	0.0702339	0.0384541	0.488941	-2.04524	PA16_JQ_gem down vs PA16_VC	122.407	1665.28	1.36044	1
1092	ARL4D	ARL4D	2.9712	6.07579	0.106948	0.0772511	0.489023	-2.04489	PA16_JQ_gem down vs PA16_VC	52.5814	37.6824	0.0716649	1
18392	SPON2	SPON2	14.8574	30.3701	0.621752	0.594795	0.489211	-2.04411	PA16_JQ_gem down vs PA16_VC	1.17641	2591.14	220.257	1
17466	SLC10A4	SLC10A4	0.137407	0.280832	0.842933	0.518609	0.489284	-2.0438	PA16_JQ_gem down vs PA16_VC	0.427309	0.0494052	0.0115619	1
9262	LINC00336	LINC00336	0.138124	0.282298	0.149265	0.105037	0.489284	-2.0438	PA16_JQ_gem down vs PA16_VC	26.8145	0.0772636	0.000288141	1
17152	2019-09-06	2019-09-06	0.356526	0.728669	0.570052	0.622778	0.489284	-2.0438	PA16_JQ_gem down vs PA16_VC	1.47805	2.25807	0.152774	1
10944	LOC105372273	LOC105372273	0.511472	1.04535	0.055564	0.0623139	0.489284	-2.0438	PA16_JQ_gem down vs PA16_VC	195.795	2.69055	0.00137417	1
4839	DUOXA1	DUOXA1	1.00998	2.06373	0.285748	0.362753	0.489396	-2.04333	PA16_JQ_gem down vs PA16_VC	7.04631	16.0589	0.227906	1
3390	CLEC18C	CLEC18C	1.35443	2.7652	0.638705	0.499772	0.48981	-2.04161	PA16_JQ_gem down vs PA16_VC	1.09266	10.8581	0.993726	1
18319	SPC24	SPC24	3.09381	6.30367	0.587634	0.393891	0.490795	-2.03751	PA16_JQ_gem down vs PA16_VC	1.36673	35.6912	2.61144	1
20434	TYMP	TYMP	18.6077	37.9086	0.715729	0.537149	0.490857	-2.03725	PA16_JQ_gem down vs PA16_VC	0.781146	1838.48	235.357	1
20469	UBAP1L	UBAP1L	0.191302	0.389121	0.0743877	0.048194	0.491625	-2.03407	PA16_JQ_gem down vs PA16_VC	109.079	0.122782	0.000112563	1
13473	NRN1L	NRN1L	0.322647	0.656286	0.733254	0.457206	0.491625	-2.03407	PA16_JQ_gem down vs PA16_VC	0.7228	0.307196	0.0425008	1
12678	MUSTN1	MUSTN1	0.362922	0.738209	0.818113	0.552012	0.491625	-2.03407	PA16_JQ_gem down vs PA16_VC	0.485794	0.47502	0.0977821	1
12061	MFNG	MFNG	2.92316	5.94057	0.0944792	0.0788515	0.492067	-2.03224	PA16_JQ_gem down vs PA16_VC	67.4795	47.6133	0.0705597	1
2723	CCNJL	CCNJL	1.53384	3.11628	0.0857211	0.0378688	0.492203	-2.03168	PA16_JQ_gem down vs PA16_VC	82.0516	3.64366	0.0044407	1
20078	TRIM21	TRIM21	6.67941	13.5526	0.0168752	0.00996152	0.49285	-2.02901	PA16_JQ_gem down vs PA16_VC	2126.31	122.992	0.00578429	1
192	ACPP	ACPP	0.131662	0.267067	0.00988169	0.0710406	0.492991	-2.02843	PA16_JQ_gem down vs PA16_VC	6201.73	7.13876	0.000115109	1
11478	LRRIQ3	LRRIQ3	0.175641	0.356276	0.314985	0.281431	0.492991	-2.02843	PA16_JQ_gem down vs PA16_VC	5.73237	0.20951	0.00365486	1
17740	SLC44A3-AS1	SLC44A3-AS1	1.13302	2.29826	0.148177	0.362057	0.492991	-2.02843	PA16_JQ_gem down vs PA16_VC	27.215	75.4796	0.277345	1
20375	TUBBP5	TUBBP5	0.168056	0.340739	0.0991195	0.516818	0.493212	-2.02753	PA16_JQ_gem down vs PA16_VC	61.2757	10.1547	0.0165722	1
12689	MXD3	MXD3	1.44062	2.92069	0.968712	0.563507	0.493247	-2.02738	PA16_JQ_gem down vs PA16_VC	0.159623	2.61266	1.63677	1
15707	RAB11B-AS1	RAB11B-AS1	0.957838	1.94139	0.333887	0.221188	0.493377	-2.02685	PA16_JQ_gem down vs PA16_VC	5.06014	3.20966	0.0634302	1
1635	BGLAP	BGLAP	0.356328	0.72196	0.859537	0.545218	0.493556	-2.02611	PA16_JQ_gem down vs PA16_VC	0.390144	0.346807	0.0888921	1
10095	LINP1	LINP1	2.35882	4.77753	0.171865	0.114592	0.493732	-2.02539	PA16_JQ_gem down vs PA16_VC	20.1352	19.5026	0.0968583	1
19798	TMSB4X	TMSB4X	669.922	1356.85	0.962484	0.716038	0.493735	-2.02538	PA16_JQ_gem down vs PA16_VC	0.174065	1795980	1031790	1
1392	ATP8B3	ATP8B3	1.69608	3.43429	0.235758	0.219691	0.493866	-2.02484	PA16_JQ_gem down vs PA16_VC	10.5266	20.5494	0.195214	1
7334	HCP5	HCP5	1.20325	2.43596	0.041642	0.0384554	0.493954	-2.02448	PA16_JQ_gem down vs PA16_VC	348.885	9.6958	0.00277908	1
7541	HIST2H3D	HIST2H3D	0.123829	0.250618	0.0182322	0.0374109	0.494095	-2.0239	PA16_JQ_gem down vs PA16_VC	1821.52	0.506763	2.78209e-05	1
2919	CDIPTOSP	CDIPTOSP	0.587934	1.1889	0.816019	0.614235	0.494517	-2.02217	PA16_JQ_gem down vs PA16_VC	0.490911	1.84634	0.376105	1
11250	LOC644656	LOC644656	1.04162	2.10633	0.127627	0.0740661	0.494517	-2.02217	PA16_JQ_gem down vs PA16_VC	36.8131	2.85002	0.00774185	1
20247	TSPAN6	TSPAN6	2.15409	4.35314	0.0817208	0.161166	0.494837	-2.02087	PA16_JQ_gem down vs PA16_VC	90.318	146.162	0.161831	1
17105	SEMA3B	SEMA3B	17.9471	36.265	0.177102	0.108187	0.494887	-2.02066	PA16_JQ_gem down vs PA16_VC	18.9406	935.679	4.94008	1
1890	C11orf95	C11orf95	0.876845	1.77088	0.880677	0.683022	0.495147	-2.0196	PA16_JQ_gem down vs PA16_VC	0.344655	4.66144	1.3525	1
2973	CDRT4	CDRT4	1.92427	3.88613	0.446418	0.331015	0.495163	-2.01954	PA16_JQ_gem down vs PA16_VC	2.66149	16.7878	0.630765	1
15204	PRC1-AS1	PRC1-AS1	0.236736	0.47802	0.178508	0.140984	0.495244	-2.01921	PA16_JQ_gem down vs PA16_VC	18.6375	0.275013	0.00147559	1
13294	NOD2	NOD2	0.200259	0.404277	0.517386	0.538442	0.49535	-2.01877	PA16_JQ_gem down vs PA16_VC	1.88069	0.498633	0.0265133	1
520	AKAP2	AKAP2	1.10279	2.22575	0.843043	0.5921	0.495471	-2.01828	PA16_JQ_gem down vs PA16_VC	0.427057	4.84262	1.13395	1
4408	DEPTOR	DEPTOR	4.71731	9.52006	0.403506	0.343888	0.495513	-2.01811	PA16_JQ_gem down vs PA16_VC	3.34438	138.705	4.1474	1
15112	PPP1R18	PPP1R18	0.830086	1.67443	0.790347	0.464288	0.495741	-2.01718	PA16_JQ_gem down vs PA16_VC	0.556268	1.58359	0.284681	1
1030	ARHGDIB	ARHGDIB	25.9718	52.3896	0.34175	0.248257	0.495744	-2.01717	PA16_JQ_gem down vs PA16_VC	4.81276	2837	58.9475	1
4962	EDN1	EDN1	17.789	35.8641	0.959117	0.638659	0.496012	-2.01608	PA16_JQ_gem down vs PA16_VC	0.181617	729.825	401.849	1
7779	HSD17B1	HSD17B1	0.226809	0.457106	0.573563	0.550533	0.496184	-2.01538	PA16_JQ_gem down vs PA16_VC	1.45501	0.530747	0.0364771	1
11570	LYG1	LYG1	0.454313	0.91552	0.11071	0.258453	0.496234	-2.01518	PA16_JQ_gem down vs PA16_VC	49.0438	9.63816	0.0196521	1
11872	MCAM	MCAM	6.18548	12.4618	0.613332	0.477675	0.496354	-2.01469	PA16_JQ_gem down vs PA16_VC	1.22053	208.912	17.1165	1
4148	CYP4F12	CYP4F12	8.06043	16.2376	0.0824293	0.110004	0.496405	-2.01448	PA16_JQ_gem down vs PA16_VC	88.7659	904.024	1.01844	1
19599	TMEM183B	TMEM183B	0.470272	0.94695	0.673072	0.418352	0.496618	-2.01362	PA16_JQ_gem down vs PA16_VC	0.941163	0.636505	0.0676296	1
12243	MKRN2OS	MKRN2OS	2.80679	5.64388	0.347381	0.28689	0.497315	-2.0108	PA16_JQ_gem down vs PA16_VC	4.64578	43.7724	0.942196	1
13626	NWD1	NWD1	0.178046	0.357811	0.8743	0.668185	0.497598	-2.00965	PA16_JQ_gem down vs PA16_VC	0.358191	0.175552	0.0490106	1
6589	GDPD2	GDPD2	0.17356	0.348388	0.041046	0.440014	0.49818	-2.00731	PA16_JQ_gem down vs PA16_VC	359.101	37.5614	0.0104599	1
20742	USP27X	USP27X	0.313797	0.629887	0.56104	0.328491	0.49818	-2.00731	PA16_JQ_gem down vs PA16_VC	1.53912	0.247409	0.0160747	1
17467	SLC10A5	SLC10A5	0.321422	0.645192	0.648902	0.512238	0.49818	-2.00731	PA16_JQ_gem down vs PA16_VC	1.0453	0.59168	0.0566036	1
10891	LOC105369486	LOC105369486	0.157952	0.317059	0.933803	0.7841	0.49818	-2.0073	PA16_JQ_gem down vs PA16_VC	0.235258	0.239287	0.101713	1
2030	C1orf162	C1orf162	0.205492	0.412484	0.637676	0.688174	0.49818	-2.0073	PA16_JQ_gem down vs PA16_VC	1.09756	0.827195	0.0753666	1
4786	DRC7	DRC7	0.208734	0.418993	0.718887	0.61795	0.49818	-2.0073	PA16_JQ_gem down vs PA16_VC	0.770343	0.36362	0.0472024	1
15686	QPCT	QPCT	26.7367	53.6208	0.640341	0.423249	0.498625	-2.00552	PA16_JQ_gem down vs PA16_VC	1.08492	2409.16	222.06	1
832	ANXA9	ANXA9	7.65861	15.3576	0.242221	0.176902	0.498684	-2.00528	PA16_JQ_gem down vs PA16_VC	9.95275	240.027	2.41167	1
20990	WASIR2	WASIR2	0.640847	1.28491	0.783716	0.460584	0.498747	-2.00503	PA16_JQ_gem down vs PA16_VC	0.574007	0.928787	0.161808	1
3991	CTSF	CTSF	5.41226	10.843	0.891089	0.78035	0.49915	-2.00341	PA16_JQ_gem down vs PA16_VC	0.322847	368.569	114.162	1
20245	TSPAN4	TSPAN4	2.30191	4.60863	0.219745	0.14051	0.499479	-2.00209	PA16_JQ_gem down vs PA16_VC	12.1728	16.3031	0.133931	1
6386	FZD2	FZD2	1.17079	2.34364	0.873635	0.671601	0.49956	-2.00176	PA16_JQ_gem down vs PA16_VC	0.35961	7.69176	2.13892	1
494	AIFM3	AIFM3	0.481418	0.963551	0.830094	0.578925	0.499629	-2.00149	PA16_JQ_gem down vs PA16_VC	0.457085	0.876817	0.191828	1
9136	LGALS9	LGALS9	41.6883	83.3922	0.0205898	0.0152914	0.499906	-2.00037	PA16_JQ_gem down vs PA16_VC	1428.19	7168.19	0.501909	1
438	AGAP7P	AGAP7P	0.72033	1.44078	0.321488	0.21428	0.499957	-2.00017	PA16_JQ_gem down vs PA16_VC	5.4877	1.74369	0.0317746	1
3459	CLUHP3	CLUHP3	1.34073	0.669822	0.162536	0.355515	2.00162	2.00162	PA16_JQ_gem up vs PA16_VC	22.5566	19.8163	0.0878516	1
9184	LIMA1	LIMA1	25.0163	12.491	0.023104	0.0196405	2.00275	2.00275	PA16_JQ_gem up vs PA16_VC	1134.2	847.346	0.074709	1
8028	IGSF9	IGSF9	18.8156	9.39226	0.347745	0.412009	2.00331	2.00331	PA16_JQ_gem up vs PA16_VC	4.63527	1175.53	25.3606	1
2382	CAPN5	CAPN5	67.6734	33.7693	0.31773	0.204156	2.00399	2.00399	PA16_JQ_gem up vs PA16_VC	5.62725	3568.17	63.4087	1
507	AK4	AK4	8.2551	4.11525	0.908957	0.644308	2.00598	2.00598	PA16_JQ_gem up vs PA16_VC	0.28604	62.7151	21.9253	1
14977	POMC	POMC	4.13057	2.05853	0.920952	0.757001	2.00656	2.00656	PA16_JQ_gem up vs PA16_VC	0.261556	34.85	13.3241	1
21885	ZNF669	ZNF669	2.61898	1.30176	0.717147	0.441512	2.01188	2.01188	PA16_JQ_gem up vs PA16_VC	0.776282	4.65375	0.599493	1
6357	FUT11	FUT11	7.93587	3.94218	0.323598	0.331882	2.01306	2.01306	PA16_JQ_gem up vs PA16_VC	5.41147	142.342	2.63038	1
15214	PRDM16	PRDM16	2.27478	1.12997	0.428347	0.441105	2.01313	2.01313	PA16_JQ_gem up vs PA16_VC	2.92426	13.2074	0.451649	1
19048	TBC1D8B	TBC1D8B	1.74645	0.867425	0.398865	0.468319	2.01337	2.01337	PA16_JQ_gem up vs PA16_VC	3.43166	10.8613	0.316503	1
10417	LOC100507437	LOC100507437	1.15394	0.572924	0.782545	0.583237	2.01413	2.01413	PA16_JQ_gem up vs PA16_VC	0.577178	1.65358	0.286494	1
9673	LINC01465	LINC01465	0.644144	0.319569	0.311737	0.223479	2.01566	2.01566	PA16_JQ_gem up vs PA16_VC	5.86033	0.413976	0.00706404	1
14061	PARP1	PARP1	32.0937	15.8998	0.51875	0.270441	2.0185	2.0185	PA16_JQ_gem up vs PA16_VC	1.86872	501.384	26.8304	1
12368	MPHOSPH9	MPHOSPH9	1.65762	0.820983	0.567312	0.287387	2.01907	2.01907	PA16_JQ_gem up vs PA16_VC	1.49632	1.2309	0.0822617	1
19212	TESK2	TESK2	1.26436	0.626146	0.396591	0.385331	2.01928	2.01928	PA16_JQ_gem up vs PA16_VC	3.47553	3.38869	0.0975012	1
12742	MYLIP	MYLIP	6.2115	3.07127	0.897518	0.547592	2.02246	2.02246	PA16_JQ_gem up vs PA16_VC	0.30953	20.6039	6.6565	1
19049	TBC1D9	TBC1D9	4.46095	2.20458	0.349146	0.194708	2.02349	2.02349	PA16_JQ_gem up vs PA16_VC	4.59511	11.6623	0.253797	1
3056	CEP135	CEP135	1.97909	0.977879	0.660115	0.35326	2.02386	2.02386	PA16_JQ_gem up vs PA16_VC	0.995631	1.91741	0.192583	1
10793	LOC101930085	LOC101930085	6.13159	3.02966	0.491091	0.311863	2.02386	2.02386	PA16_JQ_gem up vs PA16_VC	2.13117	29.1525	1.36791	1
11740	MAP3K21	MAP3K21	5.54281	2.73536	0.990366	0.724725	2.02636	2.02636	PA16_JQ_gem up vs PA16_VC	0.0981922	18.1665	18.501	1
19498	TMED10P1	TMED10P1	0.583852	0.287945	0.150616	0.0855012	2.02766	2.02766	PA16_JQ_gem up vs PA16_VC	26.3291	0.210449	0.000799302	1
4050	CXCL8	CXCL8	54.3574	26.7339	0.488096	0.579203	2.03328	2.03328	PA16_JQ_gem up vs PA16_VC	2.16227	13640.5	630.842	1
9265	LINC00342	LINC00342	2.95217	1.44766	0.19504	0.28965	2.03927	2.03927	PA16_JQ_gem up vs PA16_VC	15.5518	42.1249	0.270868	1
12250	MLEC	MLEC	32.7898	16.0674	0.767168	0.42017	2.04077	2.04077	PA16_JQ_gem up vs PA16_VC	0.619979	522.141	84.2191	1
11315	LOC730098	LOC730098	0.559514	0.273826	0.926826	0.774473	2.04332	2.04332	PA16_JQ_gem up vs PA16_VC	0.249563	0.744492	0.298319	1
12794	MYRFL	MYRFL	0.593207	0.290316	0.156674	0.260354	2.04332	2.04332	PA16_JQ_gem up vs PA16_VC	24.3044	2.09414	0.0086163	1
7249	H6PD	H6PD	15.0685	7.36607	0.79302	0.483364	2.04566	2.04566	PA16_JQ_gem up vs PA16_VC	0.549223	146.743	26.7184	1
2991	CEACAM6	CEACAM6	223.1	109.005	0.00916654	0.1293	2.04669	2.04669	PA16_JQ_gem up vs PA16_VC	7207.23	19895900	276.055	1
14650	PKD1P1	PKD1P1	4.22685	2.06331	0.779421	0.449558	2.04857	2.04857	PA16_JQ_gem up vs PA16_VC	0.5857	9.97125	1.70245	1
407	AEN	AEN	15.7672	7.69	0.295917	0.214116	2.05036	2.05036	PA16_JQ_gem up vs PA16_VC	6.545	260.968	3.98729	1
4836	DUBR	DUBR	1.69394	0.825585	0.0802806	0.0653878	2.0518	2.0518	PA16_JQ_gem up vs PA16_VC	93.601	3.74917	0.00400548	1
17026	SDF2L1	SDF2L1	31.8756	15.5231	0.913523	0.672114	2.05343	2.05343	PA16_JQ_gem up vs PA16_VC	0.276712	1154.88	417.36	1
4459	DHRS3	DHRS3	32.108	15.6281	0.593439	0.587943	2.05451	2.05451	PA16_JQ_gem up vs PA16_VC	1.33208	3165.92	237.667	1
9567	LINC01186	LINC01186	0.444317	0.216213	0.545809	0.402292	2.05499	2.05499	PA16_JQ_gem up vs PA16_VC	1.64917	0.229927	0.013942	1
20272	TSSK4	TSSK4	0.627214	0.305215	0.952218	0.699133	2.05499	2.05499	PA16_JQ_gem up vs PA16_VC	0.196677	0.390105	0.198348	1
8662	KIAA1211	KIAA1211	4.52708	2.20113	0.759257	0.426514	2.05671	2.05671	PA16_JQ_gem up vs PA16_VC	0.642879	10.9137	1.69763	1
4391	DENND4A	DENND4A	5.14654	2.50229	0.0968501	0.0572534	2.05674	2.05674	PA16_JQ_gem up vs PA16_VC	64.1984	18.2511	0.0284292	1
10239	LOC100130992	LOC100130992	0.486087	0.236142	0.779496	0.507333	2.05845	2.05845	PA16_JQ_gem up vs PA16_VC	0.585493	0.191511	0.0327093	1
4450	DHFR2	DHFR2	4.04831	1.96628	0.6611	0.466677	2.05887	2.05887	PA16_JQ_gem up vs PA16_VC	0.991387	17.4217	1.75731	1
18589	STAG3L1	STAG3L1	1.32835	0.644999	0.124415	0.166494	2.05946	2.05946	PA16_JQ_gem up vs PA16_VC	38.758	6.48303	0.0167269	1
12095	MGAT5	MGAT5	14.7438	7.13923	0.712504	0.359589	2.06519	2.06519	PA16_JQ_gem up vs PA16_VC	0.792317	92.0046	11.6121	1
21290	ZBTB21	ZBTB21	2.10048	1.01674	0.19349	0.0913607	2.0659	2.0659	PA16_JQ_gem up vs PA16_VC	15.8079	1.93841	0.0122623	1
17281	SGMS1-AS1	SGMS1-AS1	1.06442	0.51498	0.439374	0.30246	2.06692	2.06692	PA16_JQ_gem up vs PA16_VC	2.76009	1.10241	0.0399411	1
2953	CDKL5	CDKL5	1.09204	0.528241	0.992695	0.674963	2.06732	2.06732	PA16_JQ_gem up vs PA16_VC	0.0888477	0.450127	0.506628	1
11319	LOC730234	LOC730234	1.51883	0.734324	0.947637	0.633345	2.06834	2.06834	PA16_JQ_gem up vs PA16_VC	0.206447	1.5065	0.729729	1
9541	LINC01133	LINC01133	39.7088	19.1398	0.00278757	0.00491407	2.07467	2.07467	PA16_JQ_gem up vs PA16_VC	77937.8	9823.9	0.0126048	1
1390	ATP8B1	ATP8B1	17.8126	8.58251	0.482977	0.293822	2.07545	2.07545	PA16_JQ_gem up vs PA16_VC	2.21676	233.581	10.5371	1
3020	CEMIP2	CEMIP2	22.1947	10.6904	0.787887	0.381089	2.07613	2.07613	PA16_JQ_gem up vs PA16_VC	0.562806	173.28	30.7885	1
20649	UNC5B	UNC5B	3.52505	1.69779	0.03316	0.0231398	2.07626	2.07626	PA16_JQ_gem up vs PA16_VC	550.405	12.1506	0.00220757	1
11384	LRP1	LRP1	4.8283	2.32481	0.652259	0.698635	2.07686	2.07686	PA16_JQ_gem up vs PA16_VC	1.03018	123.039	11.9435	1
18466	SRGAP2D	SRGAP2D	2.0372	0.980744	0.206526	0.140079	2.0772	2.0772	PA16_JQ_gem up vs PA16_VC	13.8301	3.86064	0.0279148	1
8696	KIF1A	KIF1A	0.700791	0.337153	0.248215	0.424828	2.07855	2.07855	PA16_JQ_gem up vs PA16_VC	9.46008	3.88279	0.0410439	1
6054	FGFBP3	FGFBP3	0.711987	0.34245	0.42029	0.292879	2.0791	2.0791	PA16_JQ_gem up vs PA16_VC	3.05242	0.511737	0.0167649	1
18698	STRIP2	STRIP2	2.60903	1.25243	0.244943	0.191961	2.08317	2.08317	PA16_JQ_gem up vs PA16_VC	9.72448	8.65573	0.0890097	1
15209	PRDM10	PRDM10	2.64006	1.26669	0.72329	0.422742	2.08422	2.08422	PA16_JQ_gem up vs PA16_VC	0.755497	4.36375	0.5776	1
5465	EXOC6B	EXOC6B	3.02581	1.45129	0.870794	0.570318	2.08491	2.08491	PA16_JQ_gem up vs PA16_VC	0.365698	7.07698	1.9352	1
21497	ZNF121	ZNF121	2.54303	1.21751	0.531792	0.380487	2.08872	2.08872	PA16_JQ_gem up vs PA16_VC	1.75877	7.15962	0.407081	1
6104	FKBP5	FKBP5	0.6796	0.325133	0.197375	0.159833	2.09022	2.09022	PA16_JQ_gem up vs PA16_VC	15.1774	0.627215	0.00413255	1
12058	MFHAS1	MFHAS1	3.02078	1.44449	0.597091	0.625452	2.09124	2.09124	PA16_JQ_gem up vs PA16_VC	1.31078	36.5867	2.79121	1
8752	KLF10	KLF10	36.6241	17.4953	0.265635	0.159282	2.09336	2.09336	PA16_JQ_gem up vs PA16_VC	8.21261	981.282	11.9485	1
5638	FAM173B	FAM173B	6.2798	2.99854	0.389831	0.231102	2.09428	2.09428	PA16_JQ_gem up vs PA16_VC	3.61053	28.0441	0.77673	1
1454	B3GALT5	B3GALT5	2.9079	1.38643	0.519768	0.427041	2.0974	2.0974	PA16_JQ_gem up vs PA16_VC	1.85984	13.5556	0.728857	1
21900	ZNF687-AS1	ZNF687-AS1	1.62709	0.775373	0.905085	0.605026	2.09846	2.09846	PA16_JQ_gem up vs PA16_VC	0.293967	2.0883	0.710384	1
7369	HEATR5A	HEATR5A	2.57722	1.22786	0.938531	0.54724	2.09895	2.09895	PA16_JQ_gem up vs PA16_VC	0.225498	2.76535	1.22633	1
332	ADD3	ADD3	43.9109	20.9118	0.930606	0.604389	2.09981	2.09981	PA16_JQ_gem up vs PA16_VC	0.241824	1247.35	515.811	1
13714	OMP	OMP	0.48397	0.230276	0.176197	0.149342	2.1017	2.1017	PA16_JQ_gem up vs PA16_VC	19.1395	0.351775	0.00183795	1
7548	HIST4H4	HIST4H4	0.577945	0.274989	0.893319	0.777196	2.1017	2.1017	PA16_JQ_gem up vs PA16_VC	0.318215	1.0961	0.344452	1
9059	LCA5	LCA5	2.01834	0.960336	0.98802	0.710999	2.1017	2.1017	PA16_JQ_gem up vs PA16_VC	0.106579	2.50532	2.35068	1
6023	FGD4	FGD4	12.1033	5.75236	0.900189	0.536801	2.10405	2.10405	PA16_JQ_gem up vs PA16_VC	0.304024	77.3034	25.4267	1
17790	SLC6A19	SLC6A19	0.716161	0.339536	0.41035	0.388419	2.10923	2.10923	PA16_JQ_gem up vs PA16_VC	3.22101	1.11652	0.0346637	1
14320	PDK4	PDK4	13.3501	6.32312	0.552358	0.360434	2.11131	2.11131	PA16_JQ_gem up vs PA16_VC	1.60076	159.648	9.9733	1
17355	SHH	SHH	8.97206	4.24711	0.0729696	0.0709528	2.11251	2.11251	PA16_JQ_gem up vs PA16_VC	113.374	158.513	0.139814	1
6206	FOS	FOS	77.2011	36.4877	0.768032	0.674955	2.11581	2.11581	PA16_JQ_gem up vs PA16_VC	0.617518	16312.9	2641.69	1
14510	PHLPP2	PHLPP2	1.27381	0.601903	0.115847	0.0492264	2.1163	2.1163	PA16_JQ_gem up vs PA16_VC	44.7591	0.606505	0.00135504	1
21895	ZNF681	ZNF681	0.867377	0.409796	0.856	0.726554	2.1166	2.1166	PA16_JQ_gem up vs PA16_VC	0.397945	1.98565	0.498975	1
7815	HSPA12A	HSPA12A	1.10945	0.524116	0.0528104	0.0675981	2.1168	2.1168	PA16_JQ_gem up vs PA16_VC	216.785	4.21876	0.00194606	1
18727	STXBP1	STXBP1	2.12083	0.999584	0.833279	0.596004	2.12172	2.12172	PA16_JQ_gem up vs PA16_VC	0.449606	5.21484	1.15987	1
4170	CYSTM1	CYSTM1	231.601	109.125	0.20985	0.129945	2.12235	2.12235	PA16_JQ_gem up vs PA16_VC	13.3837	43011.6	321.374	1
10121	LLPH-DT	LLPH-DT	1.06168	0.500101	0.71067	0.423063	2.12293	2.12293	PA16_JQ_gem up vs PA16_VC	0.798729	0.772985	0.0967769	1
16799	S100A1	S100A1	1.11351	0.524517	0.525832	0.350042	2.12293	2.12293	PA16_JQ_gem up vs PA16_VC	1.80801	1.17804	0.0651569	1
16348	RND1	RND1	3.82952	1.8032	0.304719	0.427598	2.12373	2.12373	PA16_JQ_gem up vs PA16_VC	6.15092	79.8049	1.29745	1
4785	DRC3	DRC3	0.838931	0.3943	0.692296	0.601916	2.12764	2.12764	PA16_JQ_gem up vs PA16_VC	0.865621	1.64164	0.189648	1
21276	ZBTB10	ZBTB10	3.86544	1.81392	0.325279	0.255244	2.13098	2.13098	PA16_JQ_gem up vs PA16_VC	5.35178	20.2366	0.378129	1
2563	CCDC150	CCDC150	0.725134	0.340094	0.326657	0.308601	2.13216	2.13216	PA16_JQ_gem up vs PA16_VC	5.30355	1.09047	0.020561	1
7687	HOXA7	HOXA7	0.602029	0.282321	0.954549	0.722663	2.13243	2.13243	PA16_JQ_gem up vs PA16_VC	0.191641	0.452053	0.235885	1
17771	SLC5A1	SLC5A1	15.0416	7.04443	0.471415	0.311751	2.13525	2.13525	PA16_JQ_gem up vs PA16_VC	2.34635	213.151	9.08436	1
7628	HNF4G	HNF4G	16.4223	7.67159	0.878896	0.548201	2.14066	2.14066	PA16_JQ_gem up vs PA16_VC	0.348421	180.798	51.8908	1
1082	ARL15	ARL15	2.24555	1.04819	0.545774	0.484986	2.14231	2.14231	PA16_JQ_gem up vs PA16_VC	1.64943	10.7589	0.652279	1
2100	C2orf72	C2orf72	9.61738	4.48719	0.286837	0.309527	2.1433	2.1433	PA16_JQ_gem up vs PA16_VC	6.99009	256.947	3.67588	1
8225	IPO11	IPO11	2.72295	1.26997	0.956525	0.505816	2.14411	2.14411	PA16_JQ_gem up vs PA16_VC	0.187331	2.05104	1.09488	1
20792	UTP20	UTP20	2.04374	0.952513	0.986604	0.624614	2.14563	2.14563	PA16_JQ_gem up vs PA16_VC	0.11128	1.4801	1.33007	1
11107	LOC284009	LOC284009	1.05644	0.491735	0.845747	0.54095	2.1484	2.1484	PA16_JQ_gem up vs PA16_VC	0.420908	0.868682	0.206383	1
17695	SLC36A1	SLC36A1	0.999891	0.465215	0.277618	0.403694	2.14931	2.14931	PA16_JQ_gem up vs PA16_VC	7.48732	5.78866	0.0773129	1
12283	MMP12	MMP12	1.06897	0.496911	0.120656	0.0778755	2.15123	2.15123	PA16_JQ_gem up vs PA16_VC	41.2338	1.01976	0.0024731	1
7164	GTF2I	GTF2I	53.0186	24.606	0.928586	0.55087	2.1547	2.1547	PA16_JQ_gem up vs PA16_VC	0.245963	1368.57	556.413	1
354	ADGRG7	ADGRG7	1.20956	0.561126	0.0118876	0.0155196	2.15559	2.15559	PA16_JQ_gem up vs PA16_VC	4285.27	5.35609	0.000124989	1
1983	C19orf57	C19orf57	0.874985	0.405593	0.140221	0.0826933	2.1573	2.1573	PA16_JQ_gem up vs PA16_VC	30.434	0.572118	0.00187987	1
7891	IBA57	IBA57	2.02328	0.937542	0.811767	0.411263	2.15807	2.15807	PA16_JQ_gem up vs PA16_VC	0.501396	1.67982	0.335028	1
5714	FAM227B	FAM227B	0.619858	0.287048	0.241378	0.188779	2.15942	2.15942	PA16_JQ_gem up vs PA16_VC	10.025	0.51831	0.00517019	1
11047	LOC107985355	LOC107985355	0.514467	0.238074	0.73256	0.800663	2.16096	2.16096	PA16_JQ_gem up vs PA16_VC	0.725038	2.64188	0.364379	1
21684	ZNF417	ZNF417	1.446	0.669122	0.868635	0.716747	2.16103	2.16103	PA16_JQ_gem up vs PA16_VC	0.370343	4.91545	1.32727	1
7810	HSP90AA1	HSP90AA1	614.575	284.318	0.091374	0.0527321	2.16158	2.16158	PA16_JQ_gem up vs PA16_VC	72.1693	271273	375.884	1
5560	FAM111B	FAM111B	10.7773	4.9857	0.0577318	0.0548837	2.16164	2.16164	PA16_JQ_gem up vs PA16_VC	181.34	227.166	0.12527	1
10427	LOC100507564	LOC100507564	1.17416	0.543122	0.00166563	0.00131532	2.16188	2.16188	PA16_JQ_gem up vs PA16_VC	218294	1.85536	8.49937e-07	1
16295	RN7SL832P	RN7SL832P	0.558058	0.257984	0.608213	0.492905	2.16315	2.16315	PA16_JQ_gem up vs PA16_VC	1.24822	0.537472	0.0430591	1
1048	ARHGEF34P	ARHGEF34P	4.48372	2.07276	0.390426	0.293161	2.16316	2.16316	PA16_JQ_gem up vs PA16_VC	3.59837	25.7359	0.715208	1
10271	LOC100190986	LOC100190986	2.64462	1.22169	0.52633	0.455191	2.16471	2.16471	PA16_JQ_gem up vs PA16_VC	1.80383	13.7674	0.763228	1
7295	HAVCR1	HAVCR1	10.2951	4.75521	0.112212	0.128055	2.165	2.165	PA16_JQ_gem up vs PA16_VC	47.7305	304.525	0.638011	1
21731	ZNF484	ZNF484	0.893133	0.412234	0.822756	0.442707	2.16657	2.16657	PA16_JQ_gem up vs PA16_VC	0.474556	0.382098	0.0805169	1
5256	EP300-AS1	EP300-AS1	1.11438	0.514232	0.810994	0.464786	2.16708	2.16708	PA16_JQ_gem up vs PA16_VC	0.503315	0.726182	0.14428	1
7583	HLTF	HLTF	10.5995	4.8901	0.879392	0.577873	2.16754	2.16754	PA16_JQ_gem up vs PA16_VC	0.34737	92.808	26.7173	1
2116	C3orf30	C3orf30	1.99813	0.92123	0.668128	0.506366	2.16898	2.16898	PA16_JQ_gem up vs PA16_VC	0.961592	5.80347	0.603527	1
8030	IHH	IHH	44.6909	20.5731	0.14574	0.0941568	2.1723	2.1723	PA16_JQ_gem up vs PA16_VC	28.1452	1817.02	6.45588	1
483	AHR	AHR	111.402	51.1934	0.705194	0.487686	2.17609	2.17609	PA16_JQ_gem up vs PA16_VC	0.818157	13724.8	1677.53	1
21607	ZNF292	ZNF292	4.30862	1.97783	0.596802	0.403837	2.17846	2.17846	PA16_JQ_gem up vs PA16_VC	1.31246	19.3006	1.47057	1
7750	HRAT92	HRAT92	0.475412	0.218125	0.612795	0.587009	2.17954	2.17954	PA16_JQ_gem up vs PA16_VC	1.2234	0.704387	0.0575762	1
15924	RASL11B	RASL11B	0.66244	0.303936	0.0442033	0.0313579	2.17954	2.17954	PA16_JQ_gem up vs PA16_VC	309.584	0.483475	0.000156169	1
12869	NAPA-AS1	NAPA-AS1	1.6939	0.77718	0.97415	0.768199	2.17954	2.17954	PA16_JQ_gem up vs PA16_VC	0.146318	4.233	2.89302	1
13465	NRIP1	NRIP1	7.22701	3.3137	0.812405	0.415136	2.18095	2.18095	PA16_JQ_gem up vs PA16_VC	0.499815	22.3101	4.46367	1
21926	ZNF711	ZNF711	2.17963	0.999157	0.662523	0.602929	2.18147	2.18147	PA16_JQ_gem up vs PA16_VC	0.985278	13.2598	1.34579	1
4728	DOP1A	DOP1A	1.89834	0.869981	0.994009	0.64142	2.18205	2.18205	PA16_JQ_gem up vs PA16_VC	0.0829088	1.09931	1.32593	1
7824	HSPA4L	HSPA4L	2.80587	1.28283	0.164192	0.106605	2.18724	2.18724	PA16_JQ_gem up vs PA16_VC	22.0964	7.32276	0.03314	1
470	AGTPBP1	AGTPBP1	1.07833	0.492969	0.667786	0.357385	2.18742	2.18742	PA16_JQ_gem up vs PA16_VC	0.963023	0.652505	0.067756	1
13125	NFATC2	NFATC2	4.56727	2.08515	0.216516	0.0911277	2.19038	2.19038	PA16_JQ_gem up vs PA16_VC	12.5498	8.03073	0.0639908	1
18460	SRFBP1	SRFBP1	3.83422	1.74777	0.529357	0.220959	2.19377	2.19377	PA16_JQ_gem up vs PA16_VC	1.7787	5.06571	0.284799	1
18867	SYT11	SYT11	4.33434	1.97409	0.429608	0.393453	2.19562	2.19562	PA16_JQ_gem up vs PA16_VC	2.90485	40.8963	1.40787	1
15812	RAD51-AS1	RAD51-AS1	2.96039	1.34757	0.59819	0.423043	2.19684	2.19684	PA16_JQ_gem up vs PA16_VC	1.30445	10.4111	0.798122	1
19814	TNFAIP3	TNFAIP3	5.68454	2.5825	0.34265	0.353537	2.20117	2.20117	PA16_JQ_gem up vs PA16_VC	4.7855	88.6403	1.85227	1
17778	SLC5A4-AS1	SLC5A4-AS1	0.827982	0.375695	0.857939	0.704079	2.20386	2.20386	PA16_JQ_gem up vs PA16_VC	0.393661	1.60108	0.406714	1
6209	FOSL2	FOSL2	30.0633	13.6332	0.784126	0.420382	2.20515	2.20515	PA16_JQ_gem up vs PA16_VC	0.5729	466.411	81.4122	1
13445	NR5A2	NR5A2	1.05322	0.477034	0.620275	0.758698	2.20785	2.20785	PA16_JQ_gem up vs PA16_VC	1.18402	12.3892	1.04636	1
1078	ARL13B	ARL13B	5.96151	2.69883	0.669307	0.357922	2.20892	2.20892	PA16_JQ_gem up vs PA16_VC	0.95668	20.2133	2.11286	1
20588	UFSP1	UFSP1	3.26728	1.47876	0.290372	0.198905	2.20948	2.20948	PA16_JQ_gem up vs PA16_VC	6.81184	11.3679	0.166884	1
18853	SYNM	SYNM	1.17627	0.531434	0.193447	0.159088	2.21338	2.21338	PA16_JQ_gem up vs PA16_VC	15.8152	2.14189	0.0135433	1
12152	MIGA1	MIGA1	3.55328	1.6041	0.824358	0.466912	2.21512	2.21512	PA16_JQ_gem up vs PA16_VC	0.470712	7.2607	1.54249	1
12300	MMP28	MMP28	20.7603	9.36744	0.480262	0.261797	2.21622	2.21622	PA16_JQ_gem up vs PA16_VC	2.24635	277.251	12.3423	1
12655	MUC1	MUC1	309.86	139.649	0.0141812	0.0248417	2.21884	2.21884	PA16_JQ_gem up vs PA16_VC	3011.09	664832	22.0794	1
17928	SMG1P1	SMG1P1	2.27699	1.02596	0.810679	0.501891	2.21938	2.21938	PA16_JQ_gem up vs PA16_VC	0.504098	3.99193	0.791894	1
11363	LPP-AS2	LPP-AS2	3.18375	1.43437	0.365216	0.159887	2.21962	2.21962	PA16_JQ_gem up vs PA16_VC	4.16687	4.19715	0.100727	1
4899	DYRK3	DYRK3	3.22961	1.45315	0.451377	0.286034	2.22249	2.22249	PA16_JQ_gem up vs PA16_VC	2.59482	9.51983	0.366879	1
11690	MAN1A1	MAN1A1	4.25776	1.91568	0.991057	0.854352	2.22258	2.22258	PA16_JQ_gem up vs PA16_VC	0.0955456	48.3274	50.5804	1
13168	NHLRC2	NHLRC2	2.92633	1.31605	0.821448	0.41913	2.22357	2.22357	PA16_JQ_gem up vs PA16_VC	0.477708	3.70551	0.775686	1
9872	LINC01979	LINC01979	0.483038	0.216989	0.800281	0.490804	2.2261	2.2261	PA16_JQ_gem up vs PA16_VC	0.530377	0.177167	0.0334039	1
8371	ITPR2	ITPR2	1.60008	0.718058	0.99124	0.887007	2.22834	2.22834	PA16_JQ_gem up vs PA16_VC	0.0948302	11.4642	12.0892	1
12859	NANOS1	NANOS1	0.566419	0.253836	0.810749	0.70697	2.23143	2.23143	PA16_JQ_gem up vs PA16_VC	0.503925	1.00146	0.198732	1
14178	PCDHB8	PCDHB8	2.19348	0.982635	0.892353	0.787363	2.23224	2.23224	PA16_JQ_gem up vs PA16_VC	0.320219	19.4943	6.0878	1
5129	ELF3-AS1	ELF3-AS1	5.41239	2.41997	0.457197	0.391952	2.23655	2.23655	PA16_JQ_gem up vs PA16_VC	2.5193	56.4452	2.24051	1
1079	ARL14	ARL14	127.869	57.0437	0.963735	0.61411	2.2416	2.2416	PA16_JQ_gem up vs PA16_VC	0.171219	8936.5	5219.34	1
10792	LOC101930071	LOC101930071	2.17455	0.969997	0.923031	0.836251	2.24181	2.24181	PA16_JQ_gem up vs PA16_VC	0.257313	26.9792	10.485	1
17849	SLFN11	SLFN11	8.55342	3.81487	0.362109	0.254601	2.24212	2.24212	PA16_JQ_gem up vs PA16_VC	4.24525	85.1611	2.00603	1
108	ABHD2	ABHD2	88.2118	39.2294	0.228241	0.137307	2.24862	2.24862	PA16_JQ_gem up vs PA16_VC	11.2563	6481.72	57.5829	1
17455	SLAIN1	SLAIN1	0.484834	0.215604	0.775422	0.921267	2.24873	2.24873	PA16_JQ_gem up vs PA16_VC	0.596736	13.996	2.34543	1
17820	SLC9A2	SLC9A2	0.998912	0.443901	0.362842	0.676221	2.2503	2.2503	PA16_JQ_gem up vs PA16_VC	4.22659	20.9439	0.495528	1
13476	NRP2	NRP2	0.867163	0.385285	0.618915	0.450835	2.25071	2.25071	PA16_JQ_gem up vs PA16_VC	1.19108	1.01412	0.0851429	1
17167	SERHL2	SERHL2	0.532556	0.236131	0.491544	0.369005	2.25534	2.25534	PA16_JQ_gem up vs PA16_VC	2.12651	0.400383	0.0188282	1
10753	LOC101929479	LOC101929479	1.31517	0.581531	0.10043	0.0524601	2.26157	2.26157	PA16_JQ_gem up vs PA16_VC	59.677	1.09549	0.0018357	1
6175	FMO5	FMO5	4.14016	1.8193	0.439276	0.380502	2.27569	2.27569	PA16_JQ_gem up vs PA16_VC	2.76149	34.466	1.24809	1
11317	LOC730183	LOC730183	0.877911	0.384488	0.985172	0.623827	2.28333	2.28333	PA16_JQ_gem up vs PA16_VC	0.115825	0.313302	0.270496	1
17986	SMPD3	SMPD3	17.2833	7.56272	0.899292	0.565978	2.28533	2.28533	PA16_JQ_gem up vs PA16_VC	0.30587	219.4	71.7298	1
3493	CNFN	CNFN	2.45529	1.07288	0.941021	0.787585	2.28852	2.28852	PA16_JQ_gem up vs PA16_VC	0.220326	17.523	7.95319	1
16245	RIMKLA	RIMKLA	0.670876	0.29211	0.00922727	0.00419305	2.29666	2.29666	PA16_JQ_gem up vs PA16_VC	7112.67	0.221339	3.11189e-06	1
17880	SMA4	SMA4	0.502105	0.218583	0.816374	0.551644	2.29708	2.29708	PA16_JQ_gem up vs PA16_VC	0.490043	0.272848	0.0556784	1
21911	ZNF70	ZNF70	0.842832	0.366561	0.994928	0.782025	2.29929	2.29929	PA16_JQ_gem up vs PA16_VC	0.07834	0.69937	0.892737	1
3279	CHST4	CHST4	10.5277	4.56718	0.285406	0.203138	2.30509	2.30509	PA16_JQ_gem up vs PA16_VC	7.06414	136.97	1.93896	1
6039	FGF19	FGF19	9.53295	4.13526	0.0228204	0.0219686	2.30528	2.30528	PA16_JQ_gem up vs PA16_VC	1162.56	201.832	0.017361	1
22095	ZSWIM6	ZSWIM6	4.60101	1.99189	0.6245	0.41138	2.30988	2.30988	PA16_JQ_gem up vs PA16_VC	1.16239	22.5062	1.9362	1
7474	HIPK2	HIPK2	4.51295	1.95151	0.958384	0.646038	2.31254	2.31254	PA16_JQ_gem up vs PA16_VC	0.183241	15.5677	8.49576	1
17506	SLC16A7	SLC16A7	0.518179	0.223724	0.779784	0.815974	2.31616	2.31616	PA16_JQ_gem up vs PA16_VC	0.584706	2.86599	0.490159	1
8437	KALRN	KALRN	3.15071	1.35875	0.664777	0.390936	2.31882	2.31882	PA16_JQ_gem up vs PA16_VC	0.975687	7.78625	0.798027	1
10161	LNPEP	LNPEP	1.74357	0.750185	0.710252	0.484371	2.32419	2.32419	PA16_JQ_gem up vs PA16_VC	0.800198	3.57882	0.447241	1
4085	CYB5RL	CYB5RL	0.755915	0.325085	0.796614	0.59702	2.32528	2.32528	PA16_JQ_gem up vs PA16_VC	0.539844	0.930662	0.172395	1
20204	TSC22D2	TSC22D2	10.7935	4.64133	0.557319	0.235995	2.32551	2.32551	PA16_JQ_gem up vs PA16_VC	1.56519	44.745	2.85876	1
21769	ZNF529-AS1	ZNF529-AS1	0.573283	0.245494	0.449067	0.41695	2.33522	2.33522	PA16_JQ_gem up vs PA16_VC	2.62561	0.832052	0.0316899	1
10307	LOC100288846	LOC100288846	0.681381	0.291784	0.795416	0.55651	2.33522	2.33522	PA16_JQ_gem up vs PA16_VC	0.542958	0.588821	0.108447	1
18115	SNORD17	SNORD17	1.11633	0.478041	0.383716	0.265462	2.33522	2.33522	PA16_JQ_gem up vs PA16_VC	3.73883	1.49443	0.0399706	1
6034	FGF14-AS2	FGF14-AS2	1.17274	0.502197	0.0507354	0.0414243	2.33522	2.33522	PA16_JQ_gem up vs PA16_VC	234.91	2.24235	0.000954558	1
4907	E2F2	E2F2	1.32463	0.567242	0.00264079	0.00314923	2.33522	2.33522	PA16_JQ_gem up vs PA16_VC	86842.5	6.09538	7.01889e-06	1
5033	EGFR	EGFR	12.9795	5.54171	0.705429	0.457175	2.34214	2.34214	PA16_JQ_gem up vs PA16_VC	0.817316	172.596	21.1174	1
14303	PDGFD	PDGFD	5.30072	2.26279	0.144802	0.0875199	2.34257	2.34257	PA16_JQ_gem up vs PA16_VC	28.5158	25.1862	0.0883236	1
10478	LOC101927045	LOC101927045	2.45065	1.04408	0.727617	0.396477	2.3472	2.3472	PA16_JQ_gem up vs PA16_VC	0.741149	3.78093	0.510144	1
8568	KCNRG	KCNRG	0.581431	0.247262	0.914148	0.600663	2.35147	2.35147	PA16_JQ_gem up vs PA16_VC	0.275436	0.292618	0.106238	1
3626	COLCA1	COLCA1	2.55383	1.08425	0.614467	0.384803	2.3554	2.3554	PA16_JQ_gem up vs PA16_VC	1.21448	6.2562	0.515136	1
17420	SIPA1L2	SIPA1L2	2.28527	0.970026	0.825239	0.597812	2.35589	2.35589	PA16_JQ_gem up vs PA16_VC	0.468606	7.5683	1.61507	1
3478	CMTM1	CMTM1	2.20081	0.933927	0.155808	0.11779	2.35651	2.35651	PA16_JQ_gem up vs PA16_VC	24.5794	6.90976	0.028112	1
22021	ZNF844	ZNF844	1.17034	0.493276	0.565572	0.457113	2.37259	2.37259	PA16_JQ_gem up vs PA16_VC	1.50805	2.63793	0.174923	1
12296	MMP24-AS1-EDEM2	MMP24-AS1-EDEM2	0.687014	0.289435	0.674812	0.567229	2.37364	2.37364	PA16_JQ_gem up vs PA16_VC	0.934075	1.12987	0.120962	1
7769	HS6ST1	HS6ST1	3.54144	1.49073	0.467326	0.219453	2.37564	2.37564	PA16_JQ_gem up vs PA16_VC	2.39449	6.49089	0.271076	1
21432	ZFPM2-AS1	ZFPM2-AS1	4.12317	1.73412	0.281566	0.196163	2.37768	2.37768	PA16_JQ_gem up vs PA16_VC	7.26843	21.0114	0.289078	1
353	ADGRG6	ADGRG6	24.9558	10.4937	0.185793	0.144561	2.37818	2.37818	PA16_JQ_gem up vs PA16_VC	17.1762	958.993	5.58326	1
14726	PLCE1	PLCE1	3.38405	1.42265	0.759325	0.345333	2.37869	2.37869	PA16_JQ_gem up vs PA16_VC	0.642678	4.49142	0.69886	1
15736	RAB30-AS1	RAB30-AS1	4.20639	1.76761	0.895879	0.702976	2.3797	2.3797	PA16_JQ_gem up vs PA16_VC	0.312914	36.6844	11.7235	1
19346	THRB	THRB	1.71399	0.719237	0.446888	0.469461	2.38307	2.38307	PA16_JQ_gem up vs PA16_VC	2.65508	10.8396	0.408261	1
14821	PLS1	PLS1	80.0356	33.4501	0.205674	0.101261	2.39269	2.39269	PA16_JQ_gem up vs PA16_VC	13.948	3894.71	27.9231	1
6207	FOSB	FOSB	2.06696	0.86262	0.704485	0.859076	2.39614	2.39614	PA16_JQ_gem up vs PA16_VC	0.820705	117.514	14.3186	1
20891	VPS13A	VPS13A	2.08801	0.870293	0.989795	0.681782	2.3992	2.3992	PA16_JQ_gem up vs PA16_VC	0.100315	2.49379	2.48595	1
4662	DNAJC6	DNAJC6	1.22657	0.510906	0.104808	0.0674721	2.40078	2.40078	PA16_JQ_gem up vs PA16_VC	54.7656	1.58725	0.00289827	1
7550	HIVEP2	HIVEP2	5.02803	2.09429	0.901212	0.497927	2.40083	2.40083	PA16_JQ_gem up vs PA16_VC	0.301918	12.8247	4.24773	1
10601	LOC101928069	LOC101928069	0.986972	0.410528	0.443736	0.478659	2.40415	2.40415	PA16_JQ_gem up vs PA16_VC	2.69848	3.92037	0.145281	1
6611	GFOD1	GFOD1	1.07307	0.445224	0.257776	0.12028	2.41018	2.41018	PA16_JQ_gem up vs PA16_VC	8.74419	0.630146	0.00720646	1
9813	LINC01814	LINC01814	0.903951	0.374918	0.678424	0.397851	2.41107	2.41107	PA16_JQ_gem up vs PA16_VC	0.919521	0.66965	0.072826	1
16001	RBM5-AS1	RBM5-AS1	2.27156	0.940043	0.843441	0.664873	2.41645	2.41645	PA16_JQ_gem up vs PA16_VC	0.426149	11.1868	2.6251	1
11383	LRMP	LRMP	0.585888	0.241932	0.299443	0.458828	2.42171	2.42171	PA16_JQ_gem up vs PA16_VC	6.38299	2.91299	0.0456368	1
15510	PSORS1C3	PSORS1C3	0.772549	0.319009	0.280345	0.164922	2.42171	2.42171	PA16_JQ_gem up vs PA16_VC	7.33512	0.529843	0.00722337	1
2209	C8orf44-SGK3	C8orf44-SGK3	1.42582	0.588094	0.489578	0.322067	2.42447	2.42447	PA16_JQ_gem up vs PA16_VC	2.14681	2.3119	0.10769	1
15663	PXN-AS1	PXN-AS1	1.68524	0.694602	0.585669	0.287392	2.42619	2.42619	PA16_JQ_gem up vs PA16_VC	1.37868	1.59013	0.115337	1
21143	WTAPP1	WTAPP1	0.861205	0.353781	0.521931	0.376404	2.43429	2.43429	PA16_JQ_gem up vs PA16_VC	1.84115	1.06839	0.0580284	1
536	AKR1B10	AKR1B10	77.3644	31.6593	0.0757254	0.120486	2.44366	2.44366	PA16_JQ_gem up vs PA16_VC	105.246	40334.2	38.3238	1
20837	VCAN	VCAN	31.611	12.9344	0.941675	0.791329	2.44394	2.44394	PA16_JQ_gem up vs PA16_VC	0.218964	3302.66	1508.31	1
3822	CRISPLD2	CRISPLD2	0.876328	0.357984	0.788333	0.525732	2.44796	2.44796	PA16_JQ_gem up vs PA16_VC	0.561617	0.887033	0.157943	1
8485	KCNAB2	KCNAB2	1.54386	0.629638	0.00413071	0.0026661	2.45198	2.45198	PA16_JQ_gem up vs PA16_VC	35493.4	2.60148	7.32949e-06	1
10960	LOC105373159	LOC105373159	1.46479	0.596731	0.883752	0.529128	2.4547	2.4547	PA16_JQ_gem up vs PA16_VC	0.33818	1.53043	0.45255	1
14362	PEG10	PEG10	14.6577	5.96565	0.798257	0.465393	2.45701	2.45701	PA16_JQ_gem up vs PA16_VC	0.535588	162.712	30.3801	1
3861	CRYBG3	CRYBG3	1.90603	0.775383	0.914405	0.560144	2.45817	2.45817	PA16_JQ_gem up vs PA16_VC	0.274911	2.56989	0.934809	1
7853	HTR2B	HTR2B	0.533408	0.215729	0.0274627	0.0534383	2.47259	2.47259	PA16_JQ_gem up vs PA16_VC	802.635	2.86717	0.00035722	1
20951	VTN	VTN	1.46721	0.591137	0.332355	0.211755	2.48201	2.48201	PA16_JQ_gem up vs PA16_VC	5.1104	2.34042	0.0457973	1
20465	UBAC2-AS1	UBAC2-AS1	1.00431	0.404563	0.0819884	0.0772244	2.48246	2.48246	PA16_JQ_gem up vs PA16_VC	89.7271	2.39805	0.0026726	1
5453	EXO1	EXO1	4.7534	1.91444	0.207206	0.176354	2.48292	2.48292	PA16_JQ_gem up vs PA16_VC	13.737	44.7523	0.325779	1
16676	RRAD	RRAD	1.43399	0.575689	0.936775	0.901262	2.4909	2.4909	PA16_JQ_gem up vs PA16_VC	0.22913	34.5235	15.0672	1
805	ANOS1	ANOS1	1.60041	0.641381	0.954792	0.753231	2.49526	2.49526	PA16_JQ_gem up vs PA16_VC	0.191114	5.27239	2.75877	1
9138	LGALS9C	LGALS9C	0.791153	0.315948	0.494173	0.450771	2.50406	2.50406	PA16_JQ_gem up vs PA16_VC	2.09975	1.73792	0.0827678	1
11163	LOC389602	LOC389602	8.98231	3.57795	0.186293	0.0924127	2.51046	2.51046	PA16_JQ_gem up vs PA16_VC	17.0821	53.3133	0.3121	1
2715	CCNE2	CCNE2	5.23292	2.08407	0.0467843	0.0335711	2.51091	2.51091	PA16_JQ_gem up vs PA16_VC	276.328	38.1657	0.0138117	1
13324	NOS1AP	NOS1AP	0.630204	0.250945	0.554514	0.296008	2.51132	2.51132	PA16_JQ_gem up vs PA16_VC	1.58518	0.286898	0.0180987	1
8651	KIAA0754	KIAA0754	1.99783	0.795456	0.870599	0.687353	2.51155	2.51155	PA16_JQ_gem up vs PA16_VC	0.366115	9.25276	2.52728	1
4505	DIPK2A	DIPK2A	2.17694	0.86664	0.538127	0.349653	2.51194	2.51194	PA16_JQ_gem up vs PA16_VC	1.70819	5.49319	0.32158	1
10129	LMBRD2	LMBRD2	4.9939	1.98626	0.484817	0.254784	2.51422	2.51422	PA16_JQ_gem up vs PA16_VC	2.19697	17.7836	0.80946	1
6431	GADD45A	GADD45A	33.6845	13.382	0.308768	0.205192	2.51715	2.51715	PA16_JQ_gem up vs PA16_VC	5.98086	1374.75	22.9859	1
7129	GSTA4	GSTA4	1.22322	0.485794	0.957342	0.813998	2.51798	2.51798	PA16_JQ_gem up vs PA16_VC	0.185538	5.57626	3.00546	1
13406	NPTN-IT1	NPTN-IT1	0.548227	0.217375	0.357314	0.300205	2.52204	2.52204	PA16_JQ_gem up vs PA16_VC	4.37024	0.621968	0.0142319	1
12211	MIR4697HG	MIR4697HG	1.17177	0.464414	0.569348	0.261856	2.52311	2.52311	PA16_JQ_gem up vs PA16_VC	1.48272	0.705803	0.047602	1
14652	PKD1P4-NPIPA8	PKD1P4-NPIPA8	0.619093	0.244607	0.959999	0.581347	2.53097	2.53097	PA16_JQ_gem up vs PA16_VC	0.179653	0.211207	0.117564	1
21445	ZG16B	ZG16B	0.607106	0.239453	0.786788	0.989085	2.53538	2.53538	PA16_JQ_gem up vs PA16_VC	0.565742	1300.39	229.856	1
12280	MMP1	MMP1	103.618	40.8522	0.203441	0.125349	2.53642	2.53642	PA16_JQ_gem up vs PA16_VC	14.264	11180.8	78.3844	1
18565	ST6GALNAC1	ST6GALNAC1	13.2674	5.22852	0.00590616	0.00733163	2.5375	2.5375	PA16_JQ_gem up vs PA16_VC	17361.3	744.081	0.00428587	1
11581	LYPD6B	LYPD6B	62.464	24.5969	0.511508	0.383871	2.53951	2.53951	PA16_JQ_gem up vs PA16_VC	1.93338	6571.29	339.885	1
18730	STXBP4	STXBP4	0.993342	0.388833	0.791888	0.58401	2.55467	2.55467	PA16_JQ_gem up vs PA16_VC	0.5522	1.72117	0.311693	1
19954	TP73	TP73	2.12999	0.833488	0.283334	0.160383	2.55551	2.55551	PA16_JQ_gem up vs PA16_VC	7.17334	3.99434	0.0556832	1
1439	AXIN2	AXIN2	3.57897	1.39691	0.994885	0.860606	2.56207	2.56207	PA16_JQ_gem up vs PA16_VC	0.0785626	37.7704	48.0768	1
10844	LOC102724301	LOC102724301	0.556458	0.216626	0.123294	0.10586	2.56874	2.56874	PA16_JQ_gem up vs PA16_VC	39.4721	0.642023	0.00162652	1
7508	HIST1H2BN	HIST1H2BN	0.648168	0.252329	0.0607047	0.0622748	2.56874	2.56874	PA16_JQ_gem up vs PA16_VC	163.978	1.23718	0.000754481	1
12660	MUC17	MUC17	6.39597	2.47513	0.054186	0.147967	2.5841	2.5841	PA16_JQ_gem up vs PA16_VC	205.899	886.734	0.430665	1
15162	PPP4R1L	PPP4R1L	2.41622	0.933106	0.312009	0.165343	2.58943	2.58943	PA16_JQ_gem up vs PA16_VC	5.84948	4.54242	0.0776551	1
1596	BCO2	BCO2	3.0846	1.18881	0.0873216	0.0848464	2.59469	2.59469	PA16_JQ_gem up vs PA16_VC	79.0581	25.5368	0.0323013	1
13212	NKD1	NKD1	0.843857	0.324965	0.991937	0.933724	2.59677	2.59677	PA16_JQ_gem up vs PA16_VC	0.0920289	11.3489	12.3319	1
10213	LOC100129917	LOC100129917	1.82087	0.699767	0.886721	0.543235	2.6021	2.6021	PA16_JQ_gem up vs PA16_VC	0.331956	2.73955	0.825276	1
13440	NR3C2	NR3C2	2.00465	0.769797	0.807499	0.46302	2.60413	2.60413	PA16_JQ_gem up vs PA16_VC	0.512051	3.09298	0.604039	1
50	ABCA5	ABCA5	1.59644	0.61298	0.164503	0.19042	2.6044	2.6044	PA16_JQ_gem up vs PA16_VC	22.0117	10.1219	0.0459842	1
17379	SHPRH	SHPRH	1.49382	0.572624	0.996053	0.701354	2.60873	2.60873	PA16_JQ_gem up vs PA16_VC	0.0720953	1.19076	1.65164	1
14188	PCDHGA6	PCDHGA6	0.629438	0.241194	0.804151	0.463144	2.60967	2.60967	PA16_JQ_gem up vs PA16_VC	0.520502	0.311031	0.0597559	1
7080	GRK5	GRK5	11.2841	4.31834	0.453294	0.223593	2.61305	2.61305	PA16_JQ_gem up vs PA16_VC	2.56962	83.6961	3.25714	1
6642	GHET1	GHET1	0.585456	0.223845	0.0370759	0.0204456	2.61545	2.61545	PA16_JQ_gem up vs PA16_VC	440.207	0.297063	6.74826e-05	1
21660	ZNF367	ZNF367	3.3518	1.27771	0.139011	0.0738294	2.62328	2.62328	PA16_JQ_gem up vs PA16_VC	30.9729	9.04082	0.0291895	1
19158	TDRD9	TDRD9	0.671978	0.255652	0.983743	0.953416	2.62848	2.62848	PA16_JQ_gem up vs PA16_VC	0.12018	19.382	16.1275	1
17821	SLC9A3	SLC9A3	12.1694	4.61026	0.360133	0.214201	2.63963	2.63963	PA16_JQ_gem up vs PA16_VC	4.29617	150.158	3.49515	1
20425	TXNIP	TXNIP	346.532	130.64	0.0874086	0.0369117	2.65258	2.65258	PA16_JQ_gem up vs PA16_VC	78.9001	61953.1	78.5209	1
5458	EXOC3-AS1	EXOC3-AS1	3.5742	1.34672	0.464599	0.440955	2.654	2.654	PA16_JQ_gem up vs PA16_VC	2.4273	41.4637	1.70822	1
11479	LRRIQ4	LRRIQ4	1.34068	0.503876	0.55761	0.411484	2.66074	2.66074	PA16_JQ_gem up vs PA16_VC	1.56313	3.11531	0.199299	1
20444	TYW1B	TYW1B	1.73317	0.651204	0.352988	0.166916	2.66148	2.66148	PA16_JQ_gem up vs PA16_VC	4.48739	1.89172	0.0421563	1
14741	PLD1	PLD1	25.9655	9.74037	0.876484	0.582388	2.66576	2.66576	PA16_JQ_gem up vs PA16_VC	0.353537	785.508	222.185	1
21053	WDR72	WDR72	28.5552	10.699	0.264817	0.202036	2.66897	2.66897	PA16_JQ_gem up vs PA16_VC	8.26578	1421.67	17.1994	1
18928	TAF4B	TAF4B	2.33112	0.872191	0.390056	0.151901	2.67272	2.67272	PA16_JQ_gem up vs PA16_VC	3.60594	2.27051	0.062966	1
7588	HMBOX1	HMBOX1	0.73208	0.273397	0.728026	0.636602	2.67772	2.67772	PA16_JQ_gem up vs PA16_VC	0.739805	1.88739	0.25512	1
5389	ESCO2	ESCO2	3.72668	1.39173	0.14787	0.128589	2.67772	2.67772	PA16_JQ_gem up vs PA16_VC	27.3299	31.2418	0.114313	1
3219	CHKB-DT	CHKB-DT	0.597166	0.222366	0.98991	0.808895	2.6855	2.6855	PA16_JQ_gem up vs PA16_VC	0.0998913	0.732251	0.733048	1
10359	LOC100506123	LOC100506123	0.928252	0.344314	0.0101362	0.00829409	2.69595	2.69595	PA16_JQ_gem up vs PA16_VC	5894.18	1.7059	2.89422e-05	1
8647	KIAA0513	KIAA0513	0.877502	0.325185	0.147372	0.242405	2.69847	2.69847	PA16_JQ_gem up vs PA16_VC	27.5175	6.72568	0.0244415	1
15845	RALGAPA2	RALGAPA2	11.2469	4.16175	0.953458	0.520636	2.70245	2.70245	PA16_JQ_gem up vs PA16_VC	0.194004	55.4409	28.5771	1
6594	GEM	GEM	12.3498	4.56712	0.0956481	0.0629259	2.70407	2.70407	PA16_JQ_gem up vs PA16_VC	65.8314	196.063	0.297826	1
10833	LOC102724064	LOC102724064	2.56582	0.947603	0.187616	0.320798	2.70769	2.70769	PA16_JQ_gem up vs PA16_VC	16.8368	67.022	0.398068	1
2337	CALML6	CALML6	0.69687	0.257256	0.0480161	0.0250065	2.70886	2.70886	PA16_JQ_gem up vs PA16_VC	262.314	0.391496	0.000149247	1
8289	IRX5	IRX5	2.23255	0.824168	0.0150862	0.0609688	2.70886	2.70886	PA16_JQ_gem up vs PA16_VC	2660.6	243.506	0.00915229	1
19561	TMEM150B	TMEM150B	1.10462	0.403803	0.00365135	0.00999671	2.73554	2.73554	PA16_JQ_gem up vs PA16_VC	45424.5	27.5103	6.05627e-05	1
4767	DPY19L2P2	DPY19L2P2	0.91473	0.333899	0.287739	0.154682	2.73954	2.73954	PA16_JQ_gem up vs PA16_VC	6.94397	0.719664	0.0103639	1
20592	UGDH-AS1	UGDH-AS1	1.52482	0.553686	0.722685	0.339528	2.75395	2.75395	PA16_JQ_gem up vs PA16_VC	0.757525	1.24514	0.16437	1
19278	TGFB2	TGFB2	13.982	5.07335	0.604854	0.419885	2.75597	2.75597	PA16_JQ_gem up vs PA16_VC	1.26676	302.224	23.8581	1
8532	KCNJ5	KCNJ5	0.963084	0.348264	0.409577	0.525223	2.76539	2.76539	PA16_JQ_gem up vs PA16_VC	3.23464	7.16461	0.221496	1
3990	CTSE	CTSE	272.342	98.4577	0.0143933	0.0583607	2.76608	2.76608	PA16_JQ_gem up vs PA16_VC	2922.97	3734520	127.764	1
20565	UBXN7	UBXN7	4.47839	1.61013	0.950518	0.540577	2.78138	2.78138	PA16_JQ_gem up vs PA16_VC	0.200321	10.6404	5.31169	1
7418	HES6	HES6	4.34886	1.5584	0.718066	0.343141	2.79059	2.79059	PA16_JQ_gem up vs PA16_VC	0.773141	10.767	1.39263	1
14980	POMK	POMK	1.46712	0.523547	0.936407	0.58805	2.80226	2.80226	PA16_JQ_gem up vs PA16_VC	0.229892	1.79239	0.779666	1
9897	LINC02038	LINC02038	1.92395	0.68657	0.669293	0.553983	2.80226	2.80226	PA16_JQ_gem up vs PA16_VC	0.95674	10.2988	1.07645	1
15777	RAB7B	RAB7B	8.31878	2.96042	0.255784	0.13514	2.81	2.81	PA16_JQ_gem up vs PA16_VC	8.8867	59.2612	0.666853	1
18342	SPDYE6	SPDYE6	2.76251	0.97985	0.638051	0.312584	2.81932	2.81932	PA16_JQ_gem up vs PA16_VC	1.09577	4.97754	0.45425	1
21893	ZNF678	ZNF678	1.66023	0.586121	0.586472	0.333312	2.83257	2.83257	PA16_JQ_gem up vs PA16_VC	1.37378	2.64114	0.192253	1
16083	RELT	RELT	2.53459	0.894112	0.149725	0.0851015	2.83476	2.83476	PA16_JQ_gem up vs PA16_VC	26.6476	6.48452	0.0243344	1
17833	SLC9B2	SLC9B2	9.56682	3.37452	0.133226	0.0486927	2.83502	2.83502	PA16_JQ_gem up vs PA16_VC	33.7535	38.0064	0.1126	1
14242	PCSK5	PCSK5	8.3726	2.92277	0.485781	0.258354	2.86461	2.86461	PA16_JQ_gem up vs PA16_VC	2.18669	59.9511	2.74164	1
11926	MDM2	MDM2	14.7932	5.12934	0.0378568	0.0185986	2.88404	2.88404	PA16_JQ_gem up vs PA16_VC	422.218	168.367	0.0398767	1
763	ANKRD36BP1	ANKRD36BP1	4.64786	1.60757	0.980431	0.659032	2.89123	2.89123	PA16_JQ_gem up vs PA16_VC	0.129724	17.0234	13.1228	1
362	ADH1C	ADH1C	33.9522	11.7292	0.836303	0.49557	2.89469	2.89469	PA16_JQ_gem up vs PA16_VC	0.442562	1062.83	240.153	1
6365	FUT8-AS1	FUT8-AS1	0.819291	0.281276	0.266868	0.13171	2.91276	2.91276	PA16_JQ_gem up vs PA16_VC	8.13347	0.518597	0.00637609	1
5150	ELOA-AS1	ELOA-AS1	0.792423	0.272025	0.465634	0.382394	2.91305	2.91305	PA16_JQ_gem up vs PA16_VC	2.41477	1.53475	0.0635567	1
15970	RBM15	RBM15	1.34946	0.462296	0.585213	0.308378	2.91903	2.91903	PA16_JQ_gem up vs PA16_VC	1.38147	1.50537	0.108969	1
7909	ID3	ID3	1.00362	0.342905	0.957551	0.745468	2.92681	2.92681	PA16_JQ_gem up vs PA16_VC	0.185078	2.26222	1.22231	1
6274	FRAS1	FRAS1	2.97433	1.01175	0.983663	0.726052	2.93978	2.93978	PA16_JQ_gem up vs PA16_VC	0.120419	11.0074	9.14088	1
13412	NPY1R	NPY1R	0.876535	0.296836	0.948057	0.7977	2.95292	2.95292	PA16_JQ_gem up vs PA16_VC	0.205557	3.19248	1.55309	1
21934	ZNF724	ZNF724	1.06155	0.359391	0.208056	0.176154	2.95374	2.95374	PA16_JQ_gem up vs PA16_VC	13.622	2.70818	0.0198809	1
14712	PLAT	PLAT	683.234	231.254	0.424334	0.247116	2.95447	2.95447	PA16_JQ_gem up vs PA16_VC	2.98718	510197	17079.6	1
19197	TENT5B	TENT5B	1.38192	0.465304	0.150727	0.0900779	2.96992	2.96992	PA16_JQ_gem up vs PA16_VC	26.2897	2.24093	0.00852397	1
17760	SLC4A4	SLC4A4	5.86285	1.96251	0.0161015	0.0241783	2.98742	2.98742	PA16_JQ_gem up vs PA16_VC	2335.61	256.498	0.0109821	1
1891	C11orf96	C11orf96	1.5938	0.533206	0.588364	0.413343	2.98908	2.98908	PA16_JQ_gem up vs PA16_VC	1.36231	4.41471	0.32406	1
160	ACER2	ACER2	1.72546	0.576012	0.0402404	0.241863	2.99552	2.99552	PA16_JQ_gem up vs PA16_VC	373.637	393.58	0.105337	1
7303	HBEGF	HBEGF	10.1879	3.39935	0.0415052	0.0232528	2.997	2.997	PA16_JQ_gem up vs PA16_VC	351.191	108.054	0.0307678	1
7645	HNRNPH2	HNRNPH2	3.40574	1.13336	0.385486	0.241149	3.00499	3.00499	PA16_JQ_gem up vs PA16_VC	3.70107	15.1378	0.409011	1
16540	RPL17-C18orf32	RPL17-C18orf32	3.18136	1.05324	0.701653	0.423486	3.02055	3.02055	PA16_JQ_gem up vs PA16_VC	0.830944	11.58	1.39359	1
21867	ZNF649	ZNF649	0.66409	0.219429	0.924814	0.615283	3.02645	3.02645	PA16_JQ_gem up vs PA16_VC	0.253673	0.526011	0.207358	1
6460	GALNT4	GALNT4	12.844	4.22219	0.819371	0.574558	3.04203	3.04203	PA16_JQ_gem up vs PA16_VC	0.482736	287.881	59.6353	1
3101	CERS6	CERS6	18.3075	5.98318	0.261268	0.119047	3.05983	3.05983	PA16_JQ_gem up vs PA16_VC	8.50208	231.157	2.71883	1
13353	NPB	NPB	2.58818	0.843906	0.364741	0.217037	3.06691	3.06691	PA16_JQ_gem up vs PA16_VC	4.17872	8.00106	0.191471	1
3456	CLU	CLU	53.4965	17.3394	0.831663	0.469278	3.08527	3.08527	PA16_JQ_gem up vs PA16_VC	0.453393	2442.7	538.76	1
165	ACKR3	ACKR3	0.957493	0.310214	0.012384	0.00931311	3.08655	3.08655	PA16_JQ_gem up vs PA16_VC	3948.58	1.77045	4.48377e-05	1
17705	SLC38A11	SLC38A11	0.88676	0.2861	0.720466	0.762704	3.09947	3.09947	PA16_JQ_gem up vs PA16_VC	0.764992	9.02569	1.17984	1
7404	HERC2P3	HERC2P3	1.22497	0.392877	0.0260065	0.0201439	3.11794	3.11794	PA16_JQ_gem up vs PA16_VC	895.075	3.10446	0.000346838	1
18662	STK38L	STK38L	24.0013	7.64234	0.0255194	0.0179669	3.14057	3.14057	PA16_JQ_gem up vs PA16_VC	929.583	991.266	0.106636	1
6563	GCNT3	GCNT3	33.0772	10.5163	0.379906	0.377693	3.14533	3.14533	PA16_JQ_gem up vs PA16_VC	3.82191	4422.72	115.72	1
14235	PCOTH	PCOTH	0.717629	0.228013	0.0532808	0.022803	3.14732	3.14732	PA16_JQ_gem up vs PA16_VC	212.967	0.327786	0.000153914	1
8255	IQGAP2	IQGAP2	5.55347	1.76054	0.0639771	0.076354	3.15441	3.15441	PA16_JQ_gem up vs PA16_VC	147.596	154.197	0.104473	1
9145	LGR5	LGR5	2.75223	0.868299	0.932474	0.691604	3.16968	3.16968	PA16_JQ_gem up vs PA16_VC	0.237989	15.25	6.40786	1
1947	C17orf107	C17orf107	1.23358	0.384354	0.703968	0.341811	3.2095	3.2095	PA16_JQ_gem up vs PA16_VC	0.822566	1.05095	0.127765	1
5289	EPHB3	EPHB3	12.263	3.80561	0.824238	0.473085	3.22236	3.22236	PA16_JQ_gem up vs PA16_VC	0.471	142.211	30.1935	1
13464	NRGN	NRGN	2.62833	0.813905	0.432386	0.331896	3.22928	3.22928	PA16_JQ_gem up vs PA16_VC	2.86268	15.544	0.542989	1
1427	AUTS2	AUTS2	3.66301	1.12794	0.377417	0.181348	3.24752	3.24752	PA16_JQ_gem up vs PA16_VC	3.87755	10.6837	0.275526	1
7905	ICOSLG	ICOSLG	0.911863	0.280375	0.194073	0.0935995	3.2523	3.2523	PA16_JQ_gem up vs PA16_VC	15.7109	0.687035	0.00437298	1
18249	SP2-AS1	SP2-AS1	2.15827	0.662016	0.366432	0.150713	3.26015	3.26015	PA16_JQ_gem up vs PA16_VC	4.13675	2.6954	0.0651574	1
7990	IGF1R	IGF1R	3.26738	0.997761	0.915462	0.541165	3.27471	3.27471	PA16_JQ_gem up vs PA16_VC	0.272756	9.10526	3.33825	1
764	ANKRD36C	ANKRD36C	0.751462	0.228649	0.201523	0.21737	3.28653	3.28653	PA16_JQ_gem up vs PA16_VC	14.5439	2.51006	0.0172585	1
4823	DTL	DTL	6.67033	2.00245	0.143661	0.0813837	3.33109	3.33109	PA16_JQ_gem up vs PA16_VC	28.9765	52.1579	0.180001	1
6578	GDF15	GDF15	28.6318	8.56398	0.155884	0.200589	3.34329	3.34329	PA16_JQ_gem up vs PA16_VC	24.5551	5252.87	21.3922	1
6150	FLNC	FLNC	4.64118	1.38241	0.586008	0.347251	3.35731	3.35731	PA16_JQ_gem up vs PA16_VC	1.37661	26.921	1.95559	1
12974	NCR3LG1	NCR3LG1	1.1732	0.346171	0.504198	0.391723	3.38906	3.38906	PA16_JQ_gem up vs PA16_VC	2.00147	3.42001	0.170875	1
817	ANXA10	ANXA10	67.8521	19.9461	0.152381	0.406559	3.40177	3.40177	PA16_JQ_gem up vs PA16_VC	25.7141	162630	632.454	1
15826	RADX	RADX	1.03687	0.304714	0.699277	0.294718	3.40275	3.40275	PA16_JQ_gem up vs PA16_VC	0.839627	0.560615	0.0667695	1
10900	LOC105370203	LOC105370203	0.892722	0.26065	0.898744	0.55992	3.42499	3.42499	PA16_JQ_gem up vs PA16_VC	0.307	0.895618	0.291732	1
16076	REL	REL	2.33912	0.680325	0.917097	0.442285	3.43824	3.43824	PA16_JQ_gem up vs PA16_VC	0.269419	2.57409	0.955423	1
20419	TXNDC16	TXNDC16	3.03849	0.878828	0.259986	0.085806	3.45744	3.45744	PA16_JQ_gem up vs PA16_VC	8.5898	3.68369	0.0428845	1
20607	UGT2A3	UGT2A3	29.006	8.37449	0.96231	0.59559	3.46361	3.46361	PA16_JQ_gem up vs PA16_VC	0.174458	683.243	391.636	1
6177	FMOD	FMOD	1.47841	0.42612	0.55516	0.275941	3.46948	3.46948	PA16_JQ_gem up vs PA16_VC	1.58055	1.8743	0.118585	1
5039	EGR1	EGR1	14.6121	4.16369	0.974426	0.84742	3.50942	3.50942	PA16_JQ_gem up vs PA16_VC	0.14562	1331.07	914.074	1
8885	KRT13	KRT13	1460.19	412.241	0.0479895	0.0231687	3.54207	3.54207	PA16_JQ_gem up vs PA16_VC	262.604	1911520	727.91	1
8634	KHDRBS3	KHDRBS3	1.12926	0.316629	0.236811	0.571777	3.56652	3.56652	PA16_JQ_gem up vs PA16_VC	10.4298	54.2728	0.520361	1
14693	PLA2G4C	PLA2G4C	0.886368	0.242745	0.113654	0.146135	3.65144	3.65144	PA16_JQ_gem up vs PA16_VC	46.5174	5.26072	0.0113091	1
1553	BCAN	BCAN	1.14974	0.31471	0.26437	0.135453	3.65332	3.65332	PA16_JQ_gem up vs PA16_VC	8.295	1.34974	0.0162717	1
7023	GPX2	GPX2	128.032	34.9343	0.928027	0.670049	3.66494	3.66494	PA16_JQ_gem up vs PA16_VC	0.247105	32926.2	13324.8	1
19269	TFPI2	TFPI2	1.78618	0.486745	0.0760633	0.0788891	3.66963	3.66963	PA16_JQ_gem up vs PA16_VC	104.31	13.6627	0.0130982	1
8105	IL37	IL37	0.884006	0.236596	0	0	3.73635	3.73635	PA16_JQ_gem up vs PA16_VC	?	0.643069	0	1
20769	USP46-AS1	USP46-AS1	1.32587	0.354855	0.203165	0.118694	3.73635	3.73635	PA16_JQ_gem up vs PA16_VC	14.3038	2.39945	0.0167749	1
562	ALDH1A1	ALDH1A1	98.6583	26.124	0.121627	0.0574078	3.77654	3.77654	PA16_JQ_gem up vs PA16_VC	40.5723	8726.23	21.5079	1
719	ANKRD1	ANKRD1	32.18	8.50865	0.0357933	0.0228789	3.78203	3.78203	PA16_JQ_gem up vs PA16_VC	472.348	1710.65	0.362158	1
4301	DDI2	DDI2	1.56777	0.413663	0.882404	0.550208	3.78996	3.78996	PA16_JQ_gem up vs PA16_VC	0.341015	3.11753	0.91419	1
12900	NBEAL1	NBEAL1	0.847046	0.222013	0.982997	0.62704	3.81529	3.81529	PA16_JQ_gem up vs PA16_VC	0.122392	0.542971	0.443633	1
7008	GPRC5B	GPRC5B	3.41051	0.893818	0.0498041	0.356587	3.81567	3.81567	PA16_JQ_gem up vs PA16_VC	243.791	3036.38	1.24548	1
16169	RGS16	RGS16	0.84854	0.221281	0.0238715	0.0138892	3.83468	3.83468	PA16_JQ_gem up vs PA16_VC	1062.41	0.99515	9.36694e-05	1
880	APCDD1	APCDD1	2.76756	0.7186	0.993817	0.926353	3.85132	3.85132	PA16_JQ_gem up vs PA16_VC	0.0838157	130.295	155.455	1
16854	SAMD5	SAMD5	5.38428	1.39291	0.981968	0.647961	3.8655	3.8655	PA16_JQ_gem up vs PA16_VC	0.12538	26.2161	20.9094	1
6566	GCOM1	GCOM1	1.0661	0.275244	0.182765	0.105349	3.87329	3.87329	PA16_JQ_gem up vs PA16_VC	17.7624	1.54934	0.00872258	1
1768	BRE-AS1	BRE-AS1	2.01386	0.512186	0.272844	0.151919	3.93188	3.93188	PA16_JQ_gem up vs PA16_VC	7.76484	5.18113	0.0667255	1
11580	LYPD6	LYPD6	12.412	3.10985	0.647967	0.346114	3.99117	3.99117	PA16_JQ_gem up vs PA16_VC	1.04956	165.897	15.8063	1
19637	TMEM217	TMEM217	1.00371	0.249293	0.155222	0.108997	4.02623	4.02623	PA16_JQ_gem up vs PA16_VC	24.768	2.10718	0.00850768	1
15545	PTGER4	PTGER4	4.44435	1.08587	0.616059	0.244836	4.09288	4.09288	PA16_JQ_gem up vs PA16_VC	1.20605	11.1424	0.923872	1
19703	TMEM38B	TMEM38B	1.01557	0.247824	0.513182	0.243042	4.09794	4.09794	PA16_JQ_gem up vs PA16_VC	1.9182	0.911153	0.0475005	1
6561	GCNT1	GCNT1	3.44152	0.826237	0.394168	0.37872	4.1653	4.1653	PA16_JQ_gem up vs PA16_VC	3.52313	55.1674	1.56586	1
8759	KLF2	KLF2	23.5531	5.59997	0.552708	0.57747	4.20593	4.20593	PA16_JQ_gem up vs PA16_VC	1.59822	4211.14	263.49	1
19608	TMEM189-UBE2V1	TMEM189-UBE2V1	0.952286	0.223965	0.47231	0.265463	4.25193	4.25193	PA16_JQ_gem up vs PA16_VC	2.33598	1.2157	0.0520422	1
3019	CEMIP	CEMIP	11.822	2.75021	0.163705	0.0631019	4.29857	4.29857	PA16_JQ_gem up vs PA16_VC	22.2303	90.4636	0.406939	1
2251	CA2	CA2	87.1358	20.1634	0.333436	0.160638	4.32149	4.32149	PA16_JQ_gem up vs PA16_VC	5.07485	7565.45	149.077	1
7229	H19	H19	3.02502	0.698885	0.150916	0.260751	4.32835	4.32835	PA16_JQ_gem up vs PA16_VC	26.2229	133.716	0.509919	1
21270	ZBED6	ZBED6	3.13013	0.718071	0.961327	0.559485	4.35908	4.35908	PA16_JQ_gem up vs PA16_VC	0.176679	7.48518	4.23661	1
12281	MMP10	MMP10	25.6298	5.82903	0.618428	0.331326	4.39692	4.39692	PA16_JQ_gem up vs PA16_VC	1.19362	768.671	64.3982	1
18690	STRA6	STRA6	1.2483	0.281065	0.88718	0.517415	4.44133	4.44133	PA16_JQ_gem up vs PA16_VC	0.330995	1.72745	0.521894	1
11195	LOC440028	LOC440028	0.984554	0.22061	0.0802392	0.112762	4.46287	4.46287	PA16_JQ_gem up vs PA16_VC	93.6981	8.76072	0.00934994	1
4527	DKK4	DKK4	8.11823	1.80054	0.0963995	0.0384569	4.50877	4.50877	PA16_JQ_gem up vs PA16_VC	64.8034	47.3076	0.0730017	1
7686	HOXA6	HOXA6	1.91335	0.423799	0.849713	0.435043	4.51476	4.51476	PA16_JQ_gem up vs PA16_VC	0.411961	3.03	0.735507	1
20116	TRIM59-IFT80	TRIM59-IFT80	1.56113	0.345734	0.898906	0.471853	4.51541	4.51541	PA16_JQ_gem up vs PA16_VC	0.306666	1.89742	0.618727	1
9816	LINC01819	LINC01819	2.6997	0.591176	0.195591	0.133386	4.56665	4.56665	PA16_JQ_gem up vs PA16_VC	15.4622	15.5417	0.100514	1
1603	BCYRN1	BCYRN1	1.32285	0.283239	0.980115	0.918256	4.67044	4.67044	PA16_JQ_gem up vs PA16_VC	0.130598	42.3352	32.4164	1
9621	LINC01315	LINC01315	1.49475	0.320044	0.855016	0.636772	4.67044	4.67044	PA16_JQ_gem up vs PA16_VC	0.400125	6.70322	1.67528	1
4840	DUOXA2	DUOXA2	1.24088	0.263107	0.574887	0.746179	4.71623	4.71623	PA16_JQ_gem up vs PA16_VC	1.44644	38.9614	2.69362	1
4722	DOK5	DOK5	3.14062	0.637665	0.0425108	0.0331421	4.92519	4.92519	PA16_JQ_gem up vs PA16_VC	334.755	28.47	0.00850473	1
12277	MME	MME	13.2605	2.6826	0.606329	0.285232	4.94315	4.94315	PA16_JQ_gem up vs PA16_VC	1.25858	162.664	12.9244	1
6055	FGFR1	FGFR1	1.63284	0.319054	0.147659	0.0725689	5.11776	5.11776	PA16_JQ_gem up vs PA16_VC	27.4088	3.10046	0.0113119	1
19563	TMEM151A	TMEM151A	3.33589	0.638128	0.310025	0.139116	5.22762	5.22762	PA16_JQ_gem up vs PA16_VC	5.92943	10.6405	0.179453	1
22	AADACP1	AADACP1	5.06973	0.966836	0.0567359	0.0335882	5.24363	5.24363	PA16_JQ_gem up vs PA16_VC	187.775	44.0768	0.0234732	1
17255	SFRP5	SFRP5	2.33238	0.406132	0.283476	0.120038	5.74291	5.74291	PA16_JQ_gem up vs PA16_VC	7.16577	4.84078	0.0675542	1
19874	TNNT3	TNNT3	1.27296	0.220993	5.29691e-08	2.20888e-08	5.76021	5.76021	PA16_JQ_gem up vs PA16_VC	215852000000000	1.43786	6.66134e-16	1
12085	MGAM2	MGAM2	6.65123	1.14958	0.0618275	0.0472499	5.78579	5.78579	PA16_JQ_gem up vs PA16_VC	158.063	132.259	0.0836749	1
11577	LYPD2	LYPD2	3.91956	0.667567	0.0843717	0.0598064	5.87141	5.87141	PA16_JQ_gem up vs PA16_VC	84.709	39.7645	0.0469424	1
20784	UST	UST	6.36873	1.07077	0.303715	0.179219	5.94778	5.94778	PA16_JQ_gem up vs PA16_VC	6.19418	72.7037	1.17374	1
1153	ARRDC4	ARRDC4	32.3508	5.3486	0.201509	0.086864	6.04846	6.04846	PA16_JQ_gem up vs PA16_VC	14.546	999.644	6.87231	1
16926	SCARA3	SCARA3	2.68575	0.413919	0.971302	0.655471	6.48858	6.48858	PA16_JQ_gem up vs PA16_VC	0.153383	10.957	7.14355	1
19348	THRIL	THRIL	5.99663	0.878629	0.596539	0.254999	6.82499	6.82499	PA16_JQ_gem up vs PA16_VC	1.31398	30.8568	2.34835	1
15556	PTGIS	PTGIS	49.6512	6.76377	0.906254	0.483935	7.34076	7.34076	PA16_JQ_gem up vs PA16_VC	0.291571	2423.92	831.329	1
11601	LYZ	LYZ	654.393	85.2333	0.121461	0.171476	7.67766	7.67766	PA16_JQ_gem up vs PA16_VC	40.6838	5021990	12344	1
1261	ATF3	ATF3	34.1394	4.24023	0.250305	0.120173	8.0513	8.0513	PA16_JQ_gem up vs PA16_VC	9.2965	1516.57	16.3133	1
3365	CLDN18	CLDN18	2.5714	0.272945	5.93303e-05	0.00151654	9.42094	9.42094	PA16_JQ_gem up vs PA16_VC	172048000	25789.2	1.49896e-05	1
10005	LINC02365	LINC02365	2.16171	0.225281	0.227945	0.116853	9.59563	9.59563	PA16_JQ_gem up vs PA16_VC	11.2865	7.29265	0.0646139	1
9312	LINC00513	LINC00513	2.70996	0.239273	0.665315	0.458779	11.3258	11.3258	PA16_JQ_gem up vs PA16_VC	0.97341	22.9142	2.35401	1
13339	NOTUM	NOTUM	6.48	0.357722	0.991765	0.810428	18.1146	18.1146	PA16_JQ_gem up vs PA16_VC	0.0927327	184.511	198.971	1
54	ABCB1	ABCB1	11.9233	0.639665	0.703583	0.299896	18.6399	18.6399	PA16_JQ_gem up vs PA16_VC	0.823955	136.067	16.5139	1

## Sheet: PA4_JQ_gemvsPA4_VC_fc2-filtered
Column #	Probeset ID	Gene Symbol	PA4_JQ_gem_S4.sorted	PA4_VC_S1.sorted	p-value(Ex_dq)	MeanRatio(PA4_JQ_gem vs. PA4_VC)	Fold-Change(PA4_JQ_gem vs. PA4_VC)	Fold-Change(PA4_JQ_gem vs. PA4_VC) (Description)	F(Ex_dq)	SS(Ex_dq)	SS(Error)	F(Error)
8357	ITLN1	ITLN1	31.4581	501.984	0.000610426	0.0626676	-15.9572	PA4_JQ_gem down vs PA4_VC	1625310	566689	0.0348666	1
6892	GP2	GP2	0.128878	1.30237	3.88536e-08	0.0989563	-10.1055	PA4_JQ_gem down vs PA4_VC	401179000000000	3.56319	8.88178e-16	1
6919	GPC6	GPC6	0.333392	2.969	0	0.112291	-8.90544	PA4_JQ_gem down vs PA4_VC	?	15.184	0	1
18413	SPRR3	SPRR3	0.651927	5.68596	4.6111e-08	0.114656	-8.72178	PA4_JQ_gem down vs PA4_VC	284834000000000	647.637	2.27374e-13	1
915	APOC1	APOC1	1.64212	13.4599	0.00369661	0.122001	-8.19664	PA4_JQ_gem down vs PA4_VC	44319	272.905	0.000615774	1
3167	CGB5	CGB5	58.2365	418.415	0.00430405	0.139183	-7.18476	PA4_JQ_gem down vs PA4_VC	32692.1	435541	1.33225	1
19992	TPSG1	TPSG1	0.178991	1.16666	7.17971e-08	0.153421	-6.51802	PA4_JQ_gem down vs PA4_VC	117486000000000	4.17395	3.55271e-15	1
5964	FCGBP	FCGBP	12.5868	77.752	0.000757561	0.161884	-6.17728	PA4_JQ_gem down vs PA4_VC	1055270	13879.3	0.00131523	1
14869	PNCK	PNCK	0.357012	2.19558	0	0.162605	-6.14989	PA4_JQ_gem down vs PA4_VC	?	4.18943	0	1
9257	LINC00323	LINC00323	0.0734712	0.445476	0	0.164927	-6.06327	PA4_JQ_gem down vs PA4_VC	?	0.202194	0	1
7606	HMGCS2	HMGCS2	3.68941	21.5065	0.0025339	0.171548	-5.82927	PA4_JQ_gem down vs PA4_VC	94323.6	627.12	0.00066486	1
18899	TAC3	TAC3	0.266556	1.50846	0	0.176708	-5.65906	PA4_JQ_gem down vs PA4_VC	?	1.92789	0	1
2990	CEACAM5	CEACAM5	17.5653	99.3832	0.00211008	0.176743	-5.65793	PA4_JQ_gem down vs PA4_VC	136019	11331.8	0.00833103	1
558	ALB	ALB	17.0679	96.156	0.000677315	0.177502	-5.63373	PA4_JQ_gem down vs PA4_VC	1320140	55664.6	0.00421657	1
6707	GLDN	GLDN	0.0770189	0.431963	4.18785e-08	0.1783	-5.60853	PA4_JQ_gem down vs PA4_VC	345318000000000	0.19169	5.55112e-17	1
19265	TFF3	TFF3	22.1898	116.281	0.00559826	0.190828	-5.24031	PA4_JQ_gem down vs PA4_VC	19323.6	13490.1	0.0698118	1
16075	REG4	REG4	284.977	1344.09	0.00101842	0.212023	-4.71648	PA4_JQ_gem down vs PA4_VC	583907	2100470	0.359726	1
3933	CT83	CT83	0.775288	3.5517	3.85302e-08	0.218286	-4.58114	PA4_JQ_gem down vs PA4_VC	407942000000000	57.9721	1.42109e-14	1
3319	CITED1	CITED1	0.122316	0.556225	0	0.219903	-4.54746	PA4_JQ_gem down vs PA4_VC	?	0.367435	0	1
7502	HIST1H2BH	HIST1H2BH	0.581719	2.61007	4.07467e-08	0.222875	-4.48682	PA4_JQ_gem down vs PA4_VC	364768000000000	6.47959	1.77636e-15	1
9734	LINC01597	LINC01597	0.193149	0.828789	0	0.23305	-4.29093	PA4_JQ_gem down vs PA4_VC	?	1.25994	0	1
9811	LINC01812	LINC01812	0.0682016	0.289467	5.21684e-08	0.235611	-4.24429	PA4_JQ_gem down vs PA4_VC	222529000000000	0.247057	1.11022e-16	1
236	ACTR3-AS1	ACTR3-AS1	0.083807	0.355701	0	0.235611	-4.24429	PA4_JQ_gem down vs PA4_VC	?	0.11745	0	1
1091	ARL4C	ARL4C	2.51358	10.2724	0.000296576	0.244692	-4.08678	PA4_JQ_gem down vs PA4_VC	6885390	719.006	1.04425e-05	1
12209	MIR4500HG	MIR4500HG	0.0885602	0.357977	0	0.247391	-4.04218	PA4_JQ_gem down vs PA4_VC	?	0.134237	0	1
917	APOC2	APOC2	0.541875	2.09453	0	0.25871	-3.86534	PA4_JQ_gem down vs PA4_VC	?	6.74511	0	1
425	AFP	AFP	0.990856	3.76588	0.00594311	0.263114	-3.80063	PA4_JQ_gem down vs PA4_VC	17146	19.2943	0.000112529	1
6920	GPC6-AS1	GPC6-AS1	0.354199	1.33151	5.97466e-08	0.266012	-3.75923	PA4_JQ_gem down vs PA4_VC	169658000000000	2.2603	1.33227e-15	1
1294	ATOH1	ATOH1	0.835709	2.92768	5.5566e-08	0.285451	-3.50323	PA4_JQ_gem down vs PA4_VC	196148000000000	10.4529	5.32907e-15	1
19441	TLR4	TLR4	0.573066	1.97588	4.28429e-08	0.29003	-3.44792	PA4_JQ_gem down vs PA4_VC	329946000000000	11.722	3.55271e-15	1
14543	PID1	PID1	0.287478	0.948997	0	0.302928	-3.30112	PA4_JQ_gem down vs PA4_VC	?	2.98267	0	1
14689	PLA2G2F	PLA2G2F	0.0909271	0.297711	4.20141e-08	0.305421	-3.27417	PA4_JQ_gem down vs PA4_VC	343093000000000	0.0952274	2.77556e-17	1
16959	SCGB2A1	SCGB2A1	2.37266	7.71093	0	0.3077	-3.24992	PA4_JQ_gem down vs PA4_VC	?	76.9976	0	1
1800	BST2	BST2	55.6087	179.589	0.00141803	0.309644	-3.22951	PA4_JQ_gem down vs PA4_VC	301181	59620.7	0.0197956	1
7397	HEPH	HEPH	10.293	32.5233	0.00125677	0.316481	-3.15975	PA4_JQ_gem down vs PA4_VC	383432	1589.15	0.000414454	1
6932	GPM6A	GPM6A	0.19035	0.597439	4.90098e-08	0.31861	-3.13864	PA4_JQ_gem down vs PA4_VC	252136000000000	1.11971	4.44089e-16	1
76	ABCC8	ABCC8	0.0758376	0.23566	0	0.321809	-3.10743	PA4_JQ_gem down vs PA4_VC	?	0.0688784	0	1
9994	LINC02328	LINC02328	0.0670002	0.20312	0	0.329855	-3.03164	PA4_JQ_gem down vs PA4_VC	?	0.045113	0	1
8009	IGFL2-AS1	IGFL2-AS1	0.120307	0.364727	4.76356e-08	0.329855	-3.03164	PA4_JQ_gem down vs PA4_VC	266893000000000	0.296311	1.11022e-16	1
12867	NAP1L5	NAP1L5	0.446995	1.32931	0	0.33626	-2.97389	PA4_JQ_gem down vs PA4_VC	?	3.32676	0	1
1003	ARHGAP25	ARHGAP25	0.359709	1.04018	0	0.345816	-2.89171	PA4_JQ_gem down vs PA4_VC	?	2.66005	0	1
6439	GAL3ST2	GAL3ST2	0.0721841	0.207894	0.00149111	0.347216	-2.88006	PA4_JQ_gem down vs PA4_VC	272384	0.135548	4.97638e-08	1
7849	HTR1B	HTR1B	0.311472	0.897056	0	0.347216	-2.88006	PA4_JQ_gem down vs PA4_VC	?	1.27022	0	1
19125	TCIM	TCIM	4.0556	11.3994	0	0.355772	-2.81079	PA4_JQ_gem down vs PA4_VC	?	181.738	0	1
7874	HYAL1	HYAL1	2.96677	8.31326	0.00308657	0.356872	-2.80213	PA4_JQ_gem down vs PA4_VC	63569.2	133.79	0.000210463	1
21444	ZG16	ZG16	0.711455	1.99096	5.20318e-08	0.357343	-2.79843	PA4_JQ_gem down vs PA4_VC	223698000000000	95.3683	4.26326e-14	1
12918	NBPF4	NBPF4	0.0791455	0.215935	0.000137351	0.366524	-2.72833	PA4_JQ_gem down vs PA4_VC	32102200	0.0527995	1.64473e-10	1
6379	FYB1	FYB1	0.118993	0.321894	0.000582406	0.369665	-2.70515	PA4_JQ_gem down vs PA4_VC	1785460	2.05726	1.15223e-07	1
12548	MSMB	MSMB	0.700654	1.88137	5.88865e-08	0.372417	-2.68516	PA4_JQ_gem down vs PA4_VC	174651000000000	24.8193	1.42109e-14	1
10576	LOC101927870	LOC101927870	0.0725815	0.187035	0	0.388064	-2.57689	PA4_JQ_gem down vs PA4_VC	?	0.0746872	0	1
19440	TLR3	TLR3	1.9837	5.02798	0.00309802	0.394532	-2.53465	PA4_JQ_gem down vs PA4_VC	63100.1	29.4788	4.67175e-05	1
18541	SSTR5-AS1	SSTR5-AS1	0.101117	0.24524	0	0.412318	-2.42531	PA4_JQ_gem down vs PA4_VC	?	0.0983608	0	1
19080	TBX3	TBX3	0.217096	0.526524	4.56185e-08	0.412318	-2.42531	PA4_JQ_gem down vs PA4_VC	291018000000000	0.323095	1.11022e-16	1
5497	F11	F11	0.25357	0.607298	4.91799e-08	0.417537	-2.395	PA4_JQ_gem down vs PA4_VC	250395000000000	0.55599	2.22045e-16	1
15652	PWP1	PWP1	4.38519	10.2634	0.0030164	0.427264	-2.34047	PA4_JQ_gem down vs PA4_VC	66561.4	49.1823	7.38901e-05	1
3757	CPS1	CPS1	1.90887	4.44964	0.00169672	0.428995	-2.33103	PA4_JQ_gem down vs PA4_VC	210367	24.625	1.17057e-05	1
13071	NEGR1	NEGR1	0.174444	0.401927	8.49677e-08	0.434019	-2.30404	PA4_JQ_gem down vs PA4_VC	83886800000000	0.745064	8.88178e-16	1
6535	GBP4	GBP4	1.12652	2.58091	0.00188647	0.436481	-2.29105	PA4_JQ_gem down vs PA4_VC	170177	11.8314	6.95245e-06	1
5798	FAM83C	FAM83C	0.187414	0.426129	5.21782e-08	0.439806	-2.27373	PA4_JQ_gem down vs PA4_VC	222445000000000	0.493928	2.22045e-16	1
7567	HLA-DQB1	HLA-DQB1	0.370346	0.837513	3.09292e-08	0.442197	-2.26144	PA4_JQ_gem down vs PA4_VC	633087000000000	1.40574	2.22045e-16	1
15329	PROX1	PROX1	0.771089	1.72231	0.000146155	0.447707	-2.2336	PA4_JQ_gem down vs PA4_VC	28351200	12.5339	4.42093e-08	1
6142	FLJ42969	FLJ42969	0.0761491	0.169295	1.31564e-07	0.449802	-2.2232	PA4_JQ_gem down vs PA4_VC	34988500000000	0.0242782	6.93889e-17	1
2805	CD3E	CD3E	0.0980426	0.217968	4.23457e-08	0.449802	-2.2232	PA4_JQ_gem down vs PA4_VC	337739000000000	0.0468708	1.38778e-17	1
22035	ZNF883	ZNF883	0.353335	0.768732	0	0.459634	-2.17565	PA4_JQ_gem down vs PA4_VC	?	0.997064	0	1
15201	PRB2	PRB2	0.0682181	0.14696	0	0.464196	-2.15426	PA4_JQ_gem down vs PA4_VC	?	0.135107	0	1
13886	OTC	OTC	0.120088	0.254844	0	0.471221	-2.12215	PA4_JQ_gem down vs PA4_VC	?	0.0698496	0	1
20224	TSL	TSL	2.75119	5.68991	0	0.483521	-2.06816	PA4_JQ_gem down vs PA4_VC	?	46.3935	0	1
20031	TRAP1	TRAP1	14.192	28.7529	0.00438749	0.493586	-2.02599	PA4_JQ_gem down vs PA4_VC	31460.4	304.598	0.000968195	1
6697	GKN1	GKN1	1.4472	0.694671	0	2.08329	2.08329	PA4_JQ_gem up vs PA4_VC	?	4.69862	0	1
19871	TNNI3K	TNNI3K	0.133901	0.0641927	0.000177749	2.08592	2.08592	PA4_JQ_gem up vs PA4_VC	19168400	0.0198734	1.03678e-10	1
7099	GRTP1-AS1	GRTP1-AS1	0.28692	0.134647	6.53782e-08	2.1309	2.1309	PA4_JQ_gem up vs PA4_VC	141689000000000	0.0786529	5.55112e-17	1
12461	MRPL42P5	MRPL42P5	2.22226	1.0141	0.00149441	2.19136	2.19136	PA4_JQ_gem up vs PA4_VC	271181	3.92675	1.44801e-06	1
16862	SAMSN1	SAMSN1	0.0802371	0.0364875	6.52862e-08	2.19903	2.19903	PA4_JQ_gem up vs PA4_VC	142088000000000	0.00739452	5.20417e-18	1
6968	GPR183	GPR183	0.110804	0.0503875	3.70638e-08	2.19903	2.19903	PA4_JQ_gem up vs PA4_VC	440861000000000	0.0152954	3.46945e-18	1
2167	C5orf66-AS1	C5orf66-AS1	0.23462	0.106692	0	2.19903	2.19903	PA4_JQ_gem up vs PA4_VC	?	0.0642895	0	1
10413	LOC100507387	LOC100507387	0.664736	0.289171	0	2.29876	2.29876	PA4_JQ_gem up vs PA4_VC	?	0.606643	0	1
9819	LINC01829	LINC01829	0.16482	0.0713823	3.93045e-08	2.30898	2.30898	PA4_JQ_gem up vs PA4_VC	392027000000000	0.0272023	6.93889e-18	1
9940	LINC02185	LINC02185	0.451858	0.195696	0	2.30898	2.30898	PA4_JQ_gem up vs PA4_VC	?	0.254253	0	1
19697	TMEM31	TMEM31	0.472846	0.204785	0	2.30898	2.30898	PA4_JQ_gem up vs PA4_VC	?	0.220021	0	1
7514	HIST1H3E	HIST1H3E	0.749184	0.324465	6.52519e-08	2.30898	2.30898	PA4_JQ_gem up vs PA4_VC	142238000000000	0.947493	6.66134e-16	1
17763	SLC4A8	SLC4A8	1.39702	0.57454	0.00479575	2.43154	2.43154	PA4_JQ_gem up vs PA4_VC	26331.9	2.38599	9.06121e-06	1
10761	LOC101929555	LOC101929555	0.0661339	0.0267325	0	2.47391	2.47391	PA4_JQ_gem up vs PA4_VC	?	0.00493619	0	1
1924	C15orf53	C15orf53	0.0726081	0.0293495	3.1627e-08	2.47391	2.47391	PA4_JQ_gem up vs PA4_VC	605460000000000	0.00525153	8.67362e-19	1
3930	CSTL1	CSTL1	0.201547	0.0814689	3.26552e-08	2.47391	2.47391	PA4_JQ_gem up vs PA4_VC	567931000000000	0.0394081	6.93889e-18	1
4320	DDX11L10	DDX11L10	0.124898	0.0486948	2.54671e-05	2.56492	2.56492	PA4_JQ_gem up vs PA4_VC	933776000	0.0470175	5.03519e-12	1
9222	LINC00167	LINC00167	0.0863537	0.0314152	0.0049466	2.74879	2.74879	PA4_JQ_gem up vs PA4_VC	24750.3	0.0112812	4.55801e-08	1
9377	LINC00643	LINC00643	0.171403	0.0587411	5.46136e-08	2.91795	2.91795	PA4_JQ_gem up vs PA4_VC	203049000000000	0.0281786	1.38778e-17	1
2491	CBLN1	CBLN1	0.406295	0.135491	0	2.99868	2.99868	PA4_JQ_gem up vs PA4_VC	?	0.389587	0	1
10440	LOC100996385	LOC100996385	0.0638015	0.0193423	7.43015e-08	3.29855	3.29855	PA4_JQ_gem up vs PA4_VC	109700000000000	0.00761195	6.93889e-18	1
5367	ERMN	ERMN	0.0712994	0.0216154	4.5948e-08	3.29855	3.29855	PA4_JQ_gem up vs PA4_VC	286859000000000	0.00995242	3.46945e-18	1
4300	DDI1	DDI1	0.0756346	0.0229297	0	3.29855	3.29855	PA4_JQ_gem up vs PA4_VC	?	0.00551109	0	1
10540	LOC101927588	LOC101927588	0.0841636	0.0255154	0	3.29855	3.29855	PA4_JQ_gem up vs PA4_VC	?	0.00867113	0	1
4946	ECSCR	ECSCR	0.0862934	0.026161	3.45333e-08	3.29855	3.29855	PA4_JQ_gem up vs PA4_VC	507838000000000	0.0176192	3.46945e-18	1
9318	LINC00520	LINC00520	0.0955943	0.0289807	4.943e-08	3.29855	3.29855	PA4_JQ_gem up vs PA4_VC	247868000000000	0.0171993	6.93889e-18	1
10625	LOC101928191	LOC101928191	0.0959188	0.0290791	3.3947e-08	3.29855	3.29855	PA4_JQ_gem up vs PA4_VC	525530000000000	0.00911649	1.73472e-18	1
3006	CELA3A	CELA3A	0.109032	0.0330546	1.02722e-07	3.29855	3.29855	PA4_JQ_gem up vs PA4_VC	57395400000000	0.0398261	6.93889e-17	1
8533	KCNJ9	KCNJ9	0.130594	0.0395914	4.71219e-08	3.29855	3.29855	PA4_JQ_gem up vs PA4_VC	272745000000000	0.0189255	6.93889e-18	1
4632	DNAJB5-DT	DNAJB5-DT	0.132209	0.0400809	7.73482e-08	3.29855	3.29855	PA4_JQ_gem up vs PA4_VC	101228000000000	0.0842893	8.32667e-17	1
6757	GLYCTK-AS1	GLYCTK-AS1	0.17139	0.0519594	4.90691e-08	3.29855	3.29855	PA4_JQ_gem up vs PA4_VC	251527000000000	0.0349064	1.38778e-17	1
10986	LOC105375713	LOC105375713	0.240321	0.0728567	0	3.29855	3.29855	PA4_JQ_gem up vs PA4_VC	?	0.087514	0	1
8499	KCNE4	KCNE4	0.249177	0.0755415	5.30846e-08	3.29855	3.29855	PA4_JQ_gem up vs PA4_VC	214914000000000	0.0596505	2.77556e-17	1
11025	LOC105378933	LOC105378933	0.287896	0.0872796	4.58213e-08	3.29855	3.29855	PA4_JQ_gem up vs PA4_VC	288447000000000	0.08006	2.77556e-17	1
10822	LOC102723729	LOC102723729	0.483581	0.146604	3.85026e-08	3.29855	3.29855	PA4_JQ_gem up vs PA4_VC	408527000000000	0.226778	5.55112e-17	1
7052	GRIA2	GRIA2	0.0758247	0.0204332	4.03516e-08	3.71087	3.71087	PA4_JQ_gem up vs PA4_VC	371945000000000	0.00645222	1.73472e-18	1
14351	PDZK1P1	PDZK1P1	0.187962	0.0492119	4.74488e-08	3.81943	3.81943	PA4_JQ_gem up vs PA4_VC	268999000000000	0.0373312	1.38778e-17	1
7405	HERC2P4	HERC2P4	0.689757	0.180303	0	3.82554	3.82554	PA4_JQ_gem up vs PA4_VC	?	0.432689	0	1
10748	LOC101929439	LOC101929439	0.147036	0.038208	0	3.84831	3.84831	PA4_JQ_gem up vs PA4_VC	?	0.0232275	0	1
9248	LINC00299	LINC00299	0.277214	0.0707714	3.30489e-08	3.91703	3.91703	PA4_JQ_gem up vs PA4_VC	554483000000000	0.07695	1.38778e-17	1
20518	UBE2U	UBE2U	0.312291	0.0710066	0	4.39806	4.39806	PA4_JQ_gem up vs PA4_VC	?	0.0897538	0	1
9281	LINC00412	LINC00412	0.456777	0.103859	0	4.39806	4.39806	PA4_JQ_gem up vs PA4_VC	?	0.202121	0	1
398	ADRB2	ADRB2	0.0726437	0.014682	4.42385e-08	4.94782	4.94782	PA4_JQ_gem up vs PA4_VC	309457000000000	0.00536823	1.73472e-18	1
14727	PLCE1-AS1	PLCE1-AS1	0.105354	0.021293	4.62194e-08	4.94782	4.94782	PA4_JQ_gem up vs PA4_VC	283500000000000	0.00983587	3.46945e-18	1
20749	USP30-AS1	USP30-AS1	0.151675	0.030655	3.94551e-08	4.94782	4.94782	PA4_JQ_gem up vs PA4_VC	389040000000000	0.026995	6.93889e-18	1
9906	LINC02060	LINC02060	0.182458	0.0368764	0	4.94782	4.94782	PA4_JQ_gem up vs PA4_VC	?	0.030292	0	1
9549	LINC01143	LINC01143	0.228213	0.0461239	0	4.94782	4.94782	PA4_JQ_gem up vs PA4_VC	?	0.113914	0	1
7986	IGBP1P1	IGBP1P1	0.25798	0.0521401	3.65179e-08	4.94782	4.94782	PA4_JQ_gem up vs PA4_VC	454140000000000	0.0630246	1.38778e-17	1
4703	DOC2GP	DOC2GP	0.341794	0.0690796	4.83142e-08	4.94782	4.94782	PA4_JQ_gem up vs PA4_VC	259448000000000	0.144023	5.55112e-17	1
798	ANO3	ANO3	1.11227	0.213947	0.00017138	5.1988	5.1988	PA4_JQ_gem up vs PA4_VC	20619500	1.85397	8.99131e-09	1
19421	TKTL2	TKTL2	0.17653	0.0321105	3.78174e-08	5.49758	5.49758	PA4_JQ_gem up vs PA4_VC	423466000000000	0.0293839	6.93889e-18	1
3133	CFAP58	CFAP58	0.208948	0.0361975	4.7703e-08	5.77246	5.77246	PA4_JQ_gem up vs PA4_VC	266139000000000	0.0369342	1.38778e-17	1
13417	NPY6R	NPY6R	0.0662151	0.010037	4.86714e-08	6.5971	6.5971	PA4_JQ_gem up vs PA4_VC	255654000000000	0.00443489	1.73472e-18	1
5636	FAM172BP	FAM172BP	0.107726	0.0130634	4.02795e-08	8.24637	8.24637	PA4_JQ_gem up vs PA4_VC	373279000000000	0.0259015	6.93889e-18	1
2964	CDO1	CDO1	0.124174	0.015058	6.83448e-08	8.24637	8.24637	PA4_JQ_gem up vs PA4_VC	129655000000000	0.0359866	2.77556e-17	1
10415	LOC100507389	LOC100507389	0.135321	0.0164097	3.82092e-08	8.24637	8.24637	PA4_JQ_gem up vs PA4_VC	414824000000000	0.0287842	6.93889e-18	1
1166	ART1	ART1	0.226126	0.022851	3.91686e-08	9.89564	9.89564	PA4_JQ_gem up vs PA4_VC	394753000000000	0.054783	1.38778e-17	1
21579	ZNF256	ZNF256	0.156617	0.0135659	3.12256e-08	11.5449	11.5449	PA4_JQ_gem up vs PA4_VC	621126000000000	0.0215496	3.46945e-18	1
19771	TMIGD2	TMIGD2	0.312456	0.0236813	0	13.1942	13.1942	PA4_JQ_gem up vs PA4_VC	?	0.107328	0	1
6019	FGB	FGB	0.817742	0.00826366	3.33292e-08	98.9564	98.9564	PA4_JQ_gem up vs PA4_VC	545194000000000	0.605287	1.11022e-16	1
10167	LOC100101148	LOC100101148	0.0847	0.000501585	3.85511e-08	168.865	168.865	PA4_JQ_gem up vs PA4_VC	407500000000000	0.014138	3.46945e-18	1
4652	DNAJC25-GNG10	DNAJC25-GNG10	0.397151	1.58011e-05	0.00159166	25134.3	25134.3	PA4_JQ_gem up vs PA4_VC	239056	0.142394	5.95652e-08	1
